# Supplementary material for: Are Entry Criteria for Cataract Surgery Justified?
Source: PLoS One. 2014 Nov 17;9(11):e112819. doi: 10.1371/journal.pone.0112819 (PMC4234514; doi:10.1371/journal.pone.0112819)
Supplement: Data S1 — Dataset of all cataract surgeries from this manuscript. The data are tabulator delimited. Each row comprises a single observation. (ZIP) [file pone.0112819.s001.zip]

Archive with 3 entries (2 files):
- for_plos.txt
- __MACOSX/
- __MACOSX/._for_plos.txt
