# Supplementary material for: Are Entry Criteria for Cataract Surgery Justified?
Source: PLoS One. 2014 Nov 17;9(11):e112819. doi: 10.1371/journal.pone.0112819 (PMC4234514; doi:10.1371/journal.pone.0112819)
Supplement: Data S1 — Dataset of all cataract surgeries from this manuscript. The data are tabulator delimited. Each row comprises a single observation. (ZIP) [file pone.0112819.s001.zip › for_plos.txt]

eye	surgical_count	date	surgeon	capsular_rupture	age	female
LA	3124	2010-08-02 00:00:00	14	No capsular rupture	84	f
LA	3676	2011-09-19 00:00:00	14	No capsular rupture	75	t
LA	2860	2010-02-01 00:00:00	14	No capsular rupture	89	t
RA	456	2010-03-22 00:00:00	8	No capsular rupture	80	t
RA	1195	2012-09-03 00:00:00	8	No capsular rupture	66	t
LA	1578	2010-03-22 00:00:00	6	No capsular rupture	90	t
LA	1245	2009-11-05 00:00:00	10	No capsular rupture	84	f
RA	3690	2010-05-31 00:00:00	2	No capsular rupture	61	f
RA	1253	2009-11-05 00:00:00	10	No capsular rupture	75	t
LA	2740	2012-02-06 00:00:00	10	No capsular rupture	76	t
RA	1252	2009-11-05 00:00:00	10	No capsular rupture	83	f
LA	216	2010-07-14 00:00:00	5	No capsular rupture	75	t
RA	1428	2012-05-16 00:00:00	5	No capsular rupture	71	f
LA	4293	2012-06-19 00:00:00	2	No capsular rupture	74	t
RA	4437	2012-09-25 00:00:00	2	No capsular rupture	57	t
RA	1649	2010-09-10 00:00:00	6	No capsular rupture	26	t
RA	3452	2011-04-05 00:00:00	14	No capsular rupture	87	f
RA	541	2011-03-30 00:00:00	5	No capsular rupture	83	t
LA	3752	2010-12-01 00:00:00	11	No capsular rupture	69	t
LA	1949	2009-08-05 00:00:00	3	No capsular rupture	74	f
RA	3409	2009-11-18 00:00:00	11	No capsular rupture	78	t
LA	1888	2009-07-02 00:00:00	3	No capsular rupture	73	t
RA	1918	2010-12-13 00:00:00	10	No capsular rupture	81	t
RA	1316	2009-12-07 00:00:00	10	No capsular rupture	82	f
	3799	2011-02-02 00:00:00	11	No capsular rupture	65	t
RA	2457	2009-03-17 00:00:00	14	No capsular rupture	84	t
LA	3663	2011-09-13 00:00:00	14	No capsular rupture	83	f
LA	1337	2012-04-10 00:00:00	5	No capsular rupture	76	t
RA	450	2011-02-07 00:00:00	5	No capsular rupture	63	t
RA	3439	2009-12-16 00:00:00	11	No capsular rupture	76	f
LA	870	2009-02-04 00:00:00	10	No capsular rupture	60	t
RA	19	2009-08-19 00:00:00	8	No capsular rupture	97	t
LA	3466	2010-01-28 00:00:00	11	No capsular rupture	79	f
RA	1310	2009-12-07 00:00:00	10	No capsular rupture	72	f
RA	1528	2012-07-19 00:00:00	5	No capsular rupture	72	f
LA	1330	2012-04-05 00:00:00	5	No capsular rupture	60	t
LA	132	2012-05-16 00:00:00	13	No capsular rupture	82	f
LA	1234	2009-11-02 00:00:00	10	No capsular rupture	80	t
RA	2725	2009-10-22 00:00:00	14	No capsular rupture	74	t
RA	4387	2012-08-28 00:00:00	2	No capsular rupture	93	t
LA	1210	2012-02-02 00:00:00	5	No capsular rupture	75	t
RA	1092	2009-07-23 00:00:00	10	No capsular rupture	85	f
RA	1492	2012-07-12 00:00:00	5	No capsular rupture	41	f
RA	2931	2012-04-30 00:00:00	10	No capsular rupture	70	t
LA	647	2011-06-06 00:00:00	5	No capsular rupture	55	f
RA	1236	2012-02-16 00:00:00	5	No capsular rupture	57	f
LA	2356	2011-02-04 00:00:00	12	No capsular rupture	89	t
RA	3098	2012-07-16 00:00:00	10	No capsular rupture	78	t
LA	2367	2011-02-25 00:00:00	12	No capsular rupture	71	f
LA	986	2009-04-20 00:00:00	10	No capsular rupture	76	t
RA	1488	2009-07-01 00:00:00	6	No capsular rupture	80	f
LA	1742	2012-11-05 00:00:00	5	No capsular rupture	75	f
RA	3234	2010-10-25 00:00:00	14	Capsular rupture	82	t
RA	2508	2010-08-12 00:00:00	3	No capsular rupture	55	t
RA	3134	2012-07-26 00:00:00	10	No capsular rupture	75	t
RA	4047	2012-05-30 00:00:00	14	No capsular rupture	83	f
RA	641	2011-06-06 00:00:00	5	No capsular rupture	70	t
LA	3594	2010-06-16 00:00:00	11	No capsular rupture	52	t
RA	431	2011-01-19 00:00:00	5	No capsular rupture	89	t
LA	4239	2012-05-23 00:00:00	11	No capsular rupture	74	f
RA	3202	2012-09-03 00:00:00	10	No capsular rupture	77	f
LA	1896	2010-12-06 00:00:00	10	No capsular rupture	87	t
LA	1683	2009-01-29 00:00:00	3	No capsular rupture	85	f
LA	3246	2009-05-06 00:00:00	11	No capsular rupture	75	t
LA	3977	2011-10-05 00:00:00	11	No capsular rupture	92	t
RA	2901	2010-03-02 00:00:00	14	No capsular rupture	75	t
RA	3411	2011-02-22 00:00:00	14	No capsular rupture	32	f
LA	1199	2012-01-31 00:00:00	5	No capsular rupture	68	t
LA	3839	2011-04-06 00:00:00	11	No capsular rupture	73	t
LA	2951	2012-05-21 00:00:00	10	No capsular rupture	81	t
RA	2551	2011-11-07 00:00:00	10	No capsular rupture	74	t
LA	3972	2012-04-03 00:00:00	14	No capsular rupture	79	t
LA	1214	2012-02-07 00:00:00	5	No capsular rupture	72	t
LA	1048	2012-05-02 00:00:00	8	No capsular rupture	80	t
LA	2105	2009-11-17 00:00:00	3	No capsular rupture	60	t
RA	712	2011-05-16 00:00:00	8	No capsular rupture	75	t
RA	4017	2011-11-02 00:00:00	11	No capsular rupture	70	t
LA	3020	2012-06-18 00:00:00	10	No capsular rupture	57	t
RA	3919	2011-07-13 00:00:00	11	No capsular rupture	74	t
LA	1398	2010-02-17 00:00:00	10	No capsular rupture	77	f
RA	1695	2010-08-03 00:00:00	10	No capsular rupture	58	f
RA	3600	2010-01-29 00:00:00	2	No capsular rupture	84	t
RA	1513	2009-09-22 00:00:00	6	No capsular rupture	85	f
LA	2395	2009-02-03 00:00:00	14	No capsular rupture	62	t
RA	2595	2010-09-09 00:00:00	3	No capsular rupture	69	t
RA	20	2010-08-19 00:00:00	7	No capsular rupture	83	t
RA	3639	2011-08-18 00:00:00	14	No capsular rupture	79	f
LA	3711	2011-10-20 00:00:00	14	No capsular rupture	73	t
RA	4002	2011-10-26 00:00:00	11	No capsular rupture	77	t
RA	4475	2012-11-13 00:00:00	2	No capsular rupture	83	t
LA	3751	2011-11-21 00:00:00	14	No capsular rupture	75	t
LA	989	2009-04-20 00:00:00	10	No capsular rupture	78	f
RA	732	2011-07-27 00:00:00	5	No capsular rupture	75	t
LA	911	2009-03-09 00:00:00	10	No capsular rupture	90	f
RA	2003	2009-09-01 00:00:00	3	No capsular rupture	70	t
RA	1890	2009-07-02 00:00:00	3	No capsular rupture	53	f
LA	2134	2009-12-03 00:00:00	3	No capsular rupture	76	f
RA	2066	2011-03-07 00:00:00	10	No capsular rupture	84	t
LA	911	2011-11-28 00:00:00	8	No capsular rupture	79	t
LA	2632	2010-09-30 00:00:00	3	No capsular rupture	81	f
RA	2329	2011-07-18 00:00:00	10	No capsular rupture	86	t
RA	3226	2009-04-15 00:00:00	11	No capsular rupture	78	f
LA	3974	2012-04-03 00:00:00	14	No capsular rupture	73	f
RA	3271	2009-06-24 00:00:00	11	No capsular rupture	62	t
RA	2266	2011-06-16 00:00:00	10	No capsular rupture	69	t
RA	3005	2010-05-06 00:00:00	14	No capsular rupture	81	t
RA	1230	2012-10-08 00:00:00	8	No capsular rupture	91	t
LA	3260	2009-06-10 00:00:00	11	No capsular rupture	80	t
LA	3361	2009-03-24 00:00:00	2	No capsular rupture	68	t
RA	2899	2010-03-02 00:00:00	14	No capsular rupture	74	f
RA	3980	2012-04-17 00:00:00	14	No capsular rupture	74	f
LA	2370	2010-05-14 00:00:00	3	No capsular rupture	90	f
RA	1066	2009-02-09 00:00:00	9	No capsular rupture	86	f
LA	1482	2010-03-29 00:00:00	10	No capsular rupture	81	f
RA	2871	2011-05-23 00:00:00	3	No capsular rupture	70	f
RA	3316	2009-07-29 00:00:00	11	No capsular rupture	90	t
LA	3633	2010-07-14 00:00:00	11	No capsular rupture	77	t
LA	2939	2010-03-25 00:00:00	14	No capsular rupture	81	t
LA	4046	2011-09-13 00:00:00	2	No capsular rupture	88	t
RA	1919	2009-07-16 00:00:00	3	No capsular rupture	85	t
RA	666	2011-06-29 00:00:00	5	No capsular rupture	74	t
RA	779	2011-08-15 00:00:00	8	No capsular rupture	68	t
LA	56	2009-06-10 00:00:00	5	No capsular rupture	50	f
LA	1505	2010-04-12 00:00:00	10	No capsular rupture	81	f
	1496	2012-07-12 00:00:00	5	No capsular rupture	82	t
RA	3578	2009-12-22 00:00:00	2	No capsular rupture	25	t
LA	997	2011-11-10 00:00:00	5	No capsular rupture	70	t
LA	634	2011-01-19 00:00:00	8	No capsular rupture	57	f
RA	1728	2009-02-25 00:00:00	3	No capsular rupture	91	t
RA	1425	2012-05-15 00:00:00	5	No capsular rupture	67	f
LA	2602	2009-07-13 00:00:00	14	No capsular rupture	91	f
RA	3408	2009-06-02 00:00:00	2	No capsular rupture	49	t
RA	1233	2009-11-02 00:00:00	10	No capsular rupture	78	t
RA	2675	2010-10-28 00:00:00	3	No capsular rupture	83	f
LA	2153	2011-04-18 00:00:00	10	No capsular rupture	55	t
RA	3941	2011-04-26 00:00:00	2	No capsular rupture	71	f
LA	3448	2011-04-04 00:00:00	14	No capsular rupture	80	t
LA	2371	2010-05-14 00:00:00	3	No capsular rupture	70	t
LA	3491	2009-09-08 00:00:00	2	No capsular rupture	82	t
RA	4322	2012-08-01 00:00:00	11	No capsular rupture	80	t
LA	1225	2010-07-12 00:00:00	9	No capsular rupture	79	t
LA	3717	2011-10-25 00:00:00	14	No capsular rupture	58	f
RA	1077	2009-03-09 00:00:00	9	No capsular rupture	70	f
LA	1170	2012-01-17 00:00:00	5	No capsular rupture	56	t
LA	3276	2009-01-20 00:00:00	2	No capsular rupture	58	t
RA	3354	2009-03-24 00:00:00	2	No capsular rupture	83	f
LA	4171	2012-07-31 00:00:00	14	No capsular rupture	72	f
LA	4052	2012-05-31 00:00:00	14	No capsular rupture	83	f
LA	3756	2010-12-08 00:00:00	11	No capsular rupture	63	t
RA	2133	2009-07-03 00:00:00	12	No capsular rupture	78	t
RA	3244	2012-09-17 00:00:00	10	No capsular rupture	67	t
LA	3104	2012-07-17 00:00:00	10	No capsular rupture	64	f
LA	3612	2011-08-09 00:00:00	14	No capsular rupture	41	f
LA	1910	2010-12-13 00:00:00	10	No capsular rupture	83	t
RA	3949	2012-03-15 00:00:00	14	No capsular rupture	75	f
LA	853	2011-08-31 00:00:00	5	No capsular rupture	88	t
RA	1378	2010-02-11 00:00:00	10	No capsular rupture	64	t
LA	150	2012-06-20 00:00:00	13	No capsular rupture	72	t
RA	1789	2010-09-30 00:00:00	10	No capsular rupture	69	t
RA	3077	2010-07-01 00:00:00	14	No capsular rupture	87	f
LA	2166	2009-12-17 00:00:00	3	No capsular rupture	66	f
RA	1101	2012-07-02 00:00:00	8	No capsular rupture	58	f
LA	670	2011-03-16 00:00:00	8	No capsular rupture	81	t
LA	2825	2010-01-12 00:00:00	14	No capsular rupture	76	t
RA	3125	2010-08-02 00:00:00	14	No capsular rupture	71	t
RA	2770	2012-02-20 00:00:00	10	No capsular rupture	60	t
RA	4101	2011-11-29 00:00:00	2	No capsular rupture	88	f
RA	1074	2009-07-13 00:00:00	10	No capsular rupture	74	f
LA	2450	2011-09-12 00:00:00	10	No capsular rupture	71	f
RA	3458	2011-04-07 00:00:00	14	No capsular rupture	81	f
LA	2676	2010-10-28 00:00:00	3	No capsular rupture	72	t
LA	1866	2009-06-04 00:00:00	3	No capsular rupture	76	t
LA	3286	2012-10-01 00:00:00	10	No capsular rupture	78	t
LA	2415	2010-06-10 00:00:00	3	No capsular rupture	77	t
LA	4100	2012-01-18 00:00:00	11	No capsular rupture	79	f
LA	4078	2011-12-28 00:00:00	11	No capsular rupture	80	t
RA	1516	2012-07-18 00:00:00	5	Capsular rupture	52	f
RA	3541	2009-11-10 00:00:00	2	No capsular rupture	82	f
LA	1421	2012-04-02 00:00:00	9	No capsular rupture	65	f
RA	4176	2012-07-31 00:00:00	14	No capsular rupture	75	t
LA	2375	2009-01-27 00:00:00	14	No capsular rupture	78	t
LA	3038	2010-06-14 00:00:00	14	No capsular rupture	76	f
LA	2290	2010-10-08 00:00:00	12	No capsular rupture	61	f
RA	2415	2009-02-16 00:00:00	14	No capsular rupture	68	f
RA	2377	2010-05-17 00:00:00	3	No capsular rupture	80	f
RA	2532	2011-10-24 00:00:00	10	No capsular rupture	72	t
LA	1320	2012-04-03 00:00:00	5	No capsular rupture	78	t
LA	451	2010-03-10 00:00:00	8	No capsular rupture	73	t
RA	3548	2009-11-11 00:00:00	2	No capsular rupture	67	f
RA	3548	2009-11-11 00:00:00	2	No capsular rupture	67	f
LA	2767	2012-02-20 00:00:00	10	No capsular rupture	71	t
RA	3630	2011-08-16 00:00:00	14	No capsular rupture	85	t
LA	884	2011-10-04 00:00:00	5	No capsular rupture	71	f
RA	2222	2010-01-25 00:00:00	3	No capsular rupture	80	t
RA	3433	2009-12-09 00:00:00	11	No capsular rupture	74	f
LA	4036	2011-08-30 00:00:00	2	No capsular rupture	88	t
RA	4151	2012-02-07 00:00:00	2	No capsular rupture	68	f
RA	3312	2009-07-29 00:00:00	11	No capsular rupture	68	f
RA	2338	2010-04-28 00:00:00	3	No capsular rupture	82	t
LA	1419	2012-05-10 00:00:00	5	No capsular rupture	67	f
RA	1797	2010-10-04 00:00:00	10	No capsular rupture	78	f
RA	2645	2011-12-19 00:00:00	10	No capsular rupture	88	t
LA	581	2011-04-27 00:00:00	5	No capsular rupture	57	f
LA	2393	2009-02-03 00:00:00	14	No capsular rupture	85	f
LA	3511	2010-03-18 00:00:00	11	No capsular rupture	77	f
LA	2514	2009-04-27 00:00:00	14	No capsular rupture	84	t
RA	1060	2011-12-02 00:00:00	5	Capsular rupture	66	t
LA	4058	2011-12-07 00:00:00	11	No capsular rupture	55	f
RA	2340	2011-01-14 00:00:00	12	No capsular rupture	75	t
LA	1288	2009-11-23 00:00:00	10	No capsular rupture	80	f
RA	2853	2012-03-13 00:00:00	10	No capsular rupture	77	f
RA	2076	2011-03-09 00:00:00	10	No capsular rupture	70	f
LA	3504	2011-05-17 00:00:00	14	No capsular rupture	85	t
RA	2215	2010-01-25 00:00:00	3	No capsular rupture	85	f
RA	3612	2010-02-16 00:00:00	2	No capsular rupture	95	t
LA	961	2009-04-06 00:00:00	10	No capsular rupture	79	t
LA	1094	2009-07-27 00:00:00	10	No capsular rupture	36	f
RA	4296	2012-06-26 00:00:00	2	No capsular rupture	39	t
RA	4320	2012-07-10 00:00:00	2	No capsular rupture	79	t
RA	1810	2010-10-25 00:00:00	10	No capsular rupture	80	t
RA	3636	2010-07-14 00:00:00	11	Capsular rupture	71	t
LA	1792	2010-10-04 00:00:00	10	No capsular rupture	58	f
RA	3778	2010-09-14 00:00:00	2	No capsular rupture	69	t
LA	2467	2011-09-19 00:00:00	10	No capsular rupture	73	f
LA	347	2009-07-27 00:00:00	8	No capsular rupture	64	t
LA	1895	2009-07-07 00:00:00	3	No capsular rupture	71	f
LA	2165	2011-04-20 00:00:00	10	No capsular rupture	76	t
RA	280	2009-03-16 00:00:00	8	No capsular rupture	59	f
LA	3956	2011-05-05 00:00:00	2	No capsular rupture	82	t
LA	2778	2009-12-01 00:00:00	14	No capsular rupture	87	t
LA	3658	2011-09-12 00:00:00	14	No capsular rupture	84	f
RA	2975	2010-04-20 00:00:00	14	No capsular rupture	82	f
RA	2458	2010-07-08 00:00:00	3	No capsular rupture	79	t
	1132	2009-08-17 00:00:00	10	No capsular rupture	80	t
LA	4144	2012-07-19 00:00:00	14	No capsular rupture	80	f
RA	3520	2011-05-31 00:00:00	14	No capsular rupture	78	t
RA	3227	2010-10-21 00:00:00	14	No capsular rupture	82	f
LA	1690	2009-01-29 00:00:00	3	No capsular rupture	64	t
RA	4400	2012-09-04 00:00:00	2	No capsular rupture	84	f
RA	2301	2010-10-29 00:00:00	12	No capsular rupture	66	t
LA	2713	2009-10-15 00:00:00	14	No capsular rupture	65	f
LA	2713	2009-10-15 00:00:00	14	No capsular rupture	65	f
LA	624	2011-05-19 00:00:00	5	No capsular rupture	64	f
RA	1067	2009-07-13 00:00:00	10	No capsular rupture	80	t
RA	768	2011-08-03 00:00:00	5	No capsular rupture	78	f
LA	4264	2012-06-20 00:00:00	11	No capsular rupture	76	t
RA	1106	2009-07-13 00:00:00	9	No capsular rupture	83	f
RA	402	2010-12-28 00:00:00	5	No capsular rupture	81	t
LA	1962	2009-08-12 00:00:00	3	No capsular rupture	72	f
LA	3189	2012-08-28 00:00:00	10	No capsular rupture	68	f
LA	1924	2010-12-15 00:00:00	10	No capsular rupture	87	f
RA	379	2010-12-13 00:00:00	5	No capsular rupture	72	t
LA	2612	2011-12-05 00:00:00	10	No capsular rupture	82	t
RA	2518	2011-11-25 00:00:00	12	No capsular rupture	46	t
LA	2332	2010-04-27 00:00:00	3	No capsular rupture	86	f
RA	1755	2009-03-05 00:00:00	3	No capsular rupture	75	f
RA	3138	2010-08-05 00:00:00	14	No capsular rupture	69	t
LA	875	2009-02-09 00:00:00	10	No capsular rupture	71	t
RA	1435	2012-06-06 00:00:00	5	No capsular rupture	57	f
RA	4159	2012-07-24 00:00:00	14	No capsular rupture	75	t
LA	67	2009-08-13 00:00:00	5	No capsular rupture	85	t
LA	139	2010-03-15 00:00:00	5	No capsular rupture	84	f
RA	2337	2011-07-18 00:00:00	10	No capsular rupture	62	t
RA	2239	2011-05-31 00:00:00	10	No capsular rupture	76	f
RA	2160	2009-10-21 00:00:00	12	No capsular rupture	43	t
RA	3566	2009-12-01 00:00:00	2	No capsular rupture	58	f
LA	420	2009-12-21 00:00:00	8	No capsular rupture	80	f
RA	2069	2009-10-13 00:00:00	3	No capsular rupture	70	t
RA	2802	2011-03-02 00:00:00	3	No capsular rupture	76	f
LA	1921	2009-07-16 00:00:00	3	No capsular rupture	70	f
RA	3820	2011-02-23 00:00:00	11	No capsular rupture	84	t
RA	2269	2010-02-26 00:00:00	3	No capsular rupture	82	t
RA	689	2011-07-11 00:00:00	5	No capsular rupture	68	f
RA	1615	2012-08-16 00:00:00	5	No capsular rupture	82	t
RA	2987	2012-06-04 00:00:00	10	No capsular rupture	80	t
LA	1299	2009-11-30 00:00:00	10	No capsular rupture	75	f
RA	451	2011-02-07 00:00:00	5	No capsular rupture	39	t
LA	930	2009-03-23 00:00:00	10	No capsular rupture	78	t
LA	3839	2011-01-04 00:00:00	2	No capsular rupture	82	t
LA	1177	2010-02-01 00:00:00	9	No capsular rupture	71	t
RA	1190	2012-01-26 00:00:00	5	No capsular rupture	55	t
LA	2599	2009-07-13 00:00:00	14	No capsular rupture	71	t
RA	1601	2012-08-15 00:00:00	5	No capsular rupture	82	t
LA	1746	2012-11-05 00:00:00	5	No capsular rupture	81	f
RA	3459	2009-08-11 00:00:00	2	No capsular rupture	57	t
LA	1937	2010-12-21 00:00:00	10	No capsular rupture	54	f
LA	4313	2012-07-25 00:00:00	11	No capsular rupture	78	f
RA	3543	2010-04-21 00:00:00	11	No capsular rupture	71	t
RA	446	2010-03-03 00:00:00	8	No capsular rupture	81	f
LA	1340	2009-12-21 00:00:00	10	No capsular rupture	48	f
RA	455	2010-03-22 00:00:00	8	No capsular rupture	89	t
LA	739	2011-07-27 00:00:00	8	No capsular rupture	80	t
RA	3986	2011-10-12 00:00:00	11	No capsular rupture	77	t
RA	2637	2010-10-05 00:00:00	3	No capsular rupture	88	t
LA	1422	2012-05-15 00:00:00	5	No capsular rupture	54	t
LA	2303	2010-03-25 00:00:00	3	No capsular rupture	86	f
RA	1584	2012-08-09 00:00:00	5	No capsular rupture	64	t
LA	1315	2009-12-07 00:00:00	10	No capsular rupture	72	t
RA	2542	2009-05-19 00:00:00	14	No capsular rupture	67	t
LA	4244	2012-05-15 00:00:00	2	No capsular rupture	73	t
RA	3967	2011-09-28 00:00:00	11	No capsular rupture	77	t
RA	278	2010-10-12 00:00:00	5	No capsular rupture	81	f
RA	3014	2012-06-18 00:00:00	10	No capsular rupture	55	f
LA	4365	2012-09-26 00:00:00	11	No capsular rupture	75	t
RA	2231	2010-01-28 00:00:00	3	No capsular rupture	81	t
RA	3055	2012-06-28 00:00:00	10	No capsular rupture	75	t
LA	34	2010-11-16 00:00:00	7	No capsular rupture	79	t
RA	2092	2011-03-14 00:00:00	10	No capsular rupture	60	f
RA	1113	2009-08-05 00:00:00	10	No capsular rupture	80	t
RA	3675	2010-04-20 00:00:00	2	No capsular rupture	68	t
RA	3880	2011-03-01 00:00:00	2	No capsular rupture	86	t
RA	3280	2009-01-20 00:00:00	2	No capsular rupture	76	f
RA	1881	2010-11-29 00:00:00	10	No capsular rupture	86	t
LA	3871	2012-02-09 00:00:00	14	No capsular rupture	79	f
RA	4123	2012-07-10 00:00:00	14	No capsular rupture	48	f
LA	1507	2010-04-12 00:00:00	10	No capsular rupture	66	f
RA	1795	2010-10-04 00:00:00	10	No capsular rupture	84	t
RA	2173	2009-11-13 00:00:00	12	No capsular rupture	81	t
LA	748	2011-07-28 00:00:00	5	No capsular rupture	52	t
RA	2483	2011-09-26 00:00:00	10	No capsular rupture	88	t
RA	3199	2012-09-03 00:00:00	10	No capsular rupture	79	f
LA	221	2010-07-26 00:00:00	5	No capsular rupture	85	t
RA	3997	2012-04-24 00:00:00	14	No capsular rupture	80	f
LA	2673	2012-01-05 00:00:00	10	No capsular rupture	43	f
LA	1792	2009-04-20 00:00:00	3	No capsular rupture	85	t
RA	820	2011-09-05 00:00:00	8	No capsular rupture	66	t
RA	3753	2010-12-01 00:00:00	11	No capsular rupture	76	f
RA	88	2011-09-12 00:00:00	7	No capsular rupture	44	f
RA	2386	2009-01-29 00:00:00	14	Capsular rupture	87	t
RA	3	2009-02-02 00:00:00	1	No capsular rupture	82	f
LA	2116	2009-11-24 00:00:00	3	No capsular rupture	74	t
RA	1073	2009-07-13 00:00:00	10	No capsular rupture	67	t
RA	1979	2011-01-24 00:00:00	10	No capsular rupture	79	f
RA	427	2011-01-17 00:00:00	5	No capsular rupture	64	t
LA	3924	2011-07-13 00:00:00	11	No capsular rupture	92	t
LA	3745	2010-08-10 00:00:00	2	No capsular rupture	76	f
RA	615	2011-05-17 00:00:00	5	No capsular rupture	81	t
RA	3168	2009-02-25 00:00:00	11	No capsular rupture	77	t
LA	4043	2011-09-13 00:00:00	2	No capsular rupture	66	f
RA	3154	2012-08-20 00:00:00	10	No capsular rupture	83	f
RA	4254	2012-10-22 00:00:00	14	No capsular rupture	59	t
LA	1778	2009-03-26 00:00:00	3	No capsular rupture	74	f
LA	4209	2012-09-13 00:00:00	14	No capsular rupture	63	f
LA	4445	2012-10-16 00:00:00	2	No capsular rupture	66	t
	1471	2010-03-22 00:00:00	10	No capsular rupture	63	t
RA	1737	2012-11-05 00:00:00	5	No capsular rupture	73	f
LA	95	2009-11-24 00:00:00	5	No capsular rupture	85	t
RA	3524	2011-06-07 00:00:00	14	No capsular rupture	53	f
RA	1955	2011-01-10 00:00:00	10	No capsular rupture	76	t
LA	807	2011-08-29 00:00:00	8	No capsular rupture	85	t
RA	484	2010-05-19 00:00:00	8	No capsular rupture	85	t
LA	697	2011-07-13 00:00:00	5	No capsular rupture	74	t
LA	1455	2012-06-14 00:00:00	5	No capsular rupture	63	f
RA	681	2011-04-06 00:00:00	8	No capsular rupture	82	t
RA	2455	2011-09-14 00:00:00	10	No capsular rupture	81	t
RA	865	2009-01-28 00:00:00	10	No capsular rupture	61	f
RA	3845	2011-04-13 00:00:00	11	No capsular rupture	58	t
RA	2558	2011-11-14 00:00:00	10	No capsular rupture	80	t
RA	1354	2010-02-01 00:00:00	10	No capsular rupture	82	t
RA	2500	2011-10-10 00:00:00	10	No capsular rupture	95	f
LA	496	2010-06-30 00:00:00	8	No capsular rupture	83	t
RA	3768	2010-12-22 00:00:00	11	No capsular rupture	82	t
RA	1287	2009-11-23 00:00:00	10	No capsular rupture	83	t
RA	122	2012-04-18 00:00:00	13	No capsular rupture	76	t
RA	3805	2011-02-09 00:00:00	11	No capsular rupture	66	t
RA	1361	2010-02-05 00:00:00	10	No capsular rupture	66	f
RA	1437	2012-05-07 00:00:00	9	Capsular rupture	99	t
RA	3054	2010-06-22 00:00:00	14	No capsular rupture	84	f
RA	4170	2012-07-30 00:00:00	14	No capsular rupture	72	f
RA	2403	2009-02-09 00:00:00	14	No capsular rupture	78	f
LA	2922	2012-04-30 00:00:00	10	No capsular rupture	83	t
RA	3306	2009-02-12 00:00:00	2	No capsular rupture	83	f
LA	3963	2012-04-02 00:00:00	14	No capsular rupture	73	f
RA	1936	2010-12-20 00:00:00	10	No capsular rupture	87	t
RA	1162	2009-11-30 00:00:00	9	No capsular rupture	96	f
RA	1923	2010-12-15 00:00:00	10	No capsular rupture	64	t
RA	4285	2012-11-13 00:00:00	14	No capsular rupture	71	f
LA	859	2009-01-26 00:00:00	10	No capsular rupture	66	f
LA	1561	2012-08-06 00:00:00	5	No capsular rupture	74	t
RA	4378	2012-08-21 00:00:00	2	No capsular rupture	90	f
RA	1367	2012-04-24 00:00:00	5	No capsular rupture	85	f
LA	525	2010-08-04 00:00:00	8	No capsular rupture	85	t
RA	4241	2012-10-08 00:00:00	14	No capsular rupture	69	f
LA	4299	2012-07-11 00:00:00	11	No capsular rupture	77	t
LA	1240	2012-10-15 00:00:00	8	No capsular rupture	85	t
LA	8	2009-03-23 00:00:00	1	No capsular rupture	84	t
LA	1744	2012-11-05 00:00:00	5	No capsular rupture	55	t
LA	2228	2011-05-26 00:00:00	10	No capsular rupture	77	t
RA	1251	2012-03-01 00:00:00	5	No capsular rupture	68	t
RA	3627	2011-08-15 00:00:00	14	No capsular rupture	57	f
RA	2632	2009-08-25 00:00:00	14	No capsular rupture	85	f
RA	1230	2009-10-29 00:00:00	10	No capsular rupture	76	f
LA	959	2011-10-27 00:00:00	5	No capsular rupture	77	f
LA	2703	2012-01-17 00:00:00	10	No capsular rupture	84	f
LA	1110	2009-07-27 00:00:00	9	No capsular rupture	92	t
RA	4185	2012-02-28 00:00:00	2	No capsular rupture	76	t
LA	2498	2010-08-09 00:00:00	3	No capsular rupture	61	t
RA	3251	2012-09-18 00:00:00	10	No capsular rupture	82	t
LA	1736	2012-11-05 00:00:00	5	No capsular rupture	80	f
RA	4479	2012-11-13 00:00:00	2	No capsular rupture	70	t
LA	4036	2012-05-24 00:00:00	14	No capsular rupture	70	t
RA	924	2011-10-18 00:00:00	5	No capsular rupture	80	t
RA	1978	2009-08-19 00:00:00	3	No capsular rupture	77	t
RA	2569	2011-11-21 00:00:00	10	No capsular rupture	69	f
LA	4292	2012-07-11 00:00:00	11	Capsular rupture	70	f
RA	604	2010-11-10 00:00:00	8	No capsular rupture	90	t
RA	4383	2012-10-17 00:00:00	11	No capsular rupture	75	t
LA	2822	2010-01-11 00:00:00	14	No capsular rupture	58	f
RA	3075	2010-07-01 00:00:00	14	No capsular rupture	80	f
LA	4277	2012-06-05 00:00:00	2	No capsular rupture	72	t
RA	4346	2012-07-31 00:00:00	2	No capsular rupture	87	t
RA	1601	2010-06-15 00:00:00	10	No capsular rupture	81	f
	1156	2009-11-23 00:00:00	9	No capsular rupture	83	t
	1156	2009-11-23 00:00:00	9	No capsular rupture	83	t
RA	2700	2009-10-06 00:00:00	14	No capsular rupture	64	f
LA	2402	2011-08-30 00:00:00	10	No capsular rupture	84	f
LA	2222	2010-03-19 00:00:00	12	No capsular rupture	81	f
RA	3961	2012-04-02 00:00:00	14	No capsular rupture	61	f
RA	2646	2009-09-01 00:00:00	14	No capsular rupture	65	t
LA	2205	2011-05-16 00:00:00	10	No capsular rupture	86	t
RA	1167	2012-01-17 00:00:00	5	No capsular rupture	80	t
LA	529	2011-03-25 00:00:00	5	No capsular rupture	83	f
RA	1075	2009-03-02 00:00:00	9	No capsular rupture	77	f
RA	3502	2010-03-10 00:00:00	11	No capsular rupture	70	t
LA	3040	2012-06-25 00:00:00	10	No capsular rupture	70	t
RA	3553	2010-05-05 00:00:00	11	No capsular rupture	81	t
RA	1040	2009-06-22 00:00:00	10	No capsular rupture	83	t
RA	3354	2009-09-30 00:00:00	11	No capsular rupture	63	t
RA	2083	2011-03-09 00:00:00	10	No capsular rupture	75	t
LA	1217	2009-10-22 00:00:00	10	No capsular rupture	82	t
LA	1251	2012-10-18 00:00:00	8	No capsular rupture	80	t
	972	2009-04-08 00:00:00	10	No capsular rupture	57	f
RA	4234	2012-05-16 00:00:00	11	No capsular rupture	77	t
LA	2127	2009-06-12 00:00:00	12	No capsular rupture	42	f
LA	782	2011-08-08 00:00:00	5	No capsular rupture	82	t
LA	422	2010-01-13 00:00:00	8	No capsular rupture	76	f
LA	3591	2011-08-01 00:00:00	14	No capsular rupture	74	t
RA	904	2011-10-11 00:00:00	5	No capsular rupture	71	f
RA	3799	2010-11-09 00:00:00	2	No capsular rupture	85	t
RA	3621	2010-02-23 00:00:00	2	No capsular rupture	78	f
LA	4074	2011-12-21 00:00:00	11	No capsular rupture	48	f
LA	4084	2011-11-15 00:00:00	2	No capsular rupture	60	f
RA	3006	2010-05-06 00:00:00	14	No capsular rupture	81	f
RA	2985	2010-04-26 00:00:00	14	No capsular rupture	70	f
LA	64	2009-07-22 00:00:00	5	No capsular rupture	88	f
LA	2518	2009-04-28 00:00:00	14	No capsular rupture	86	t
LA	1093	2009-05-25 00:00:00	9	No capsular rupture	65	f
RA	3331	2009-03-03 00:00:00	2	No capsular rupture	78	t
LA	3554	2010-05-05 00:00:00	11	No capsular rupture	72	f
LA	410	2009-11-30 00:00:00	8	No capsular rupture	57	f
RA	4372	2012-08-21 00:00:00	2	No capsular rupture	55	t
LA	40	2009-02-10 00:00:00	5	No capsular rupture	87	t
LA	621	2010-12-15 00:00:00	8	No capsular rupture	77	t
RA	909	2009-03-09 00:00:00	10	No capsular rupture	71	f
RA	3419	2009-06-18 00:00:00	2	No capsular rupture	73	t
LA	100	2011-11-03 00:00:00	7	No capsular rupture	73	t
RA	3468	2010-02-03 00:00:00	11	No capsular rupture	75	f
RA	463	2011-02-14 00:00:00	5	No capsular rupture	83	t
LA	2030	2011-02-18 00:00:00	10	No capsular rupture	72	f
RA	3896	2011-03-15 00:00:00	2	No capsular rupture	84	t
LA	2419	2009-02-16 00:00:00	14	No capsular rupture	56	t
RA	352	2010-11-25 00:00:00	5	No capsular rupture	75	t
LA	3301	2012-10-08 00:00:00	10	No capsular rupture	91	t
LA	2562	2010-08-25 00:00:00	3	No capsular rupture	85	f
RA	4219	2012-04-17 00:00:00	2	No capsular rupture	77	t
RA	4062	2012-06-04 00:00:00	14	No capsular rupture	73	t
RA	3567	2009-12-01 00:00:00	2	No capsular rupture	85	t
RA	5	2009-02-04 00:00:00	8	No capsular rupture	87	t
RA	134	2012-03-14 00:00:00	7	No capsular rupture	74	t
LA	4152	2012-07-23 00:00:00	14	No capsular rupture	63	f
RA	2556	2011-11-14 00:00:00	10	No capsular rupture	85	f
RA	2661	2010-10-14 00:00:00	3	No capsular rupture	88	t
RA	1900	2010-12-06 00:00:00	10	No capsular rupture	53	t
LA	3434	2009-12-09 00:00:00	11	No capsular rupture	77	f
RA	3863	2011-02-08 00:00:00	2	No capsular rupture	77	t
LA	1705	2012-10-23 00:00:00	5	No capsular rupture	87	t
LA	3850	2012-01-31 00:00:00	14	No capsular rupture	57	f
LA	2934	2012-04-30 00:00:00	10	No capsular rupture	79	t
RA	804	2011-08-11 00:00:00	5	No capsular rupture	69	f
	1185	2012-01-24 00:00:00	5	No capsular rupture	37	t
RA	2305	2011-07-04 00:00:00	10	No capsular rupture	88	t
LA	2918	2012-04-26 00:00:00	10	No capsular rupture	69	t
LA	1917	2009-07-16 00:00:00	3	No capsular rupture	89	t
LA	1280	2009-11-16 00:00:00	10	No capsular rupture	78	t
RA	4129	2012-01-24 00:00:00	2	No capsular rupture	56	f
LA	3179	2009-03-04 00:00:00	11	No capsular rupture	77	t
LA	943	2012-01-23 00:00:00	8	No capsular rupture	76	t
RA	1228	2010-08-02 00:00:00	9	No capsular rupture	74	f
RA	3593	2010-06-16 00:00:00	11	No capsular rupture	84	f
LA	918	2011-12-28 00:00:00	8	No capsular rupture	80	f
RA	2380	2011-08-23 00:00:00	10	No capsular rupture	82	t
RA	1982	2009-08-19 00:00:00	3	No capsular rupture	69	t
LA	3516	2010-03-24 00:00:00	11	No capsular rupture	81	t
LA	3856	2011-02-01 00:00:00	2	No capsular rupture	83	t
RA	3113	2010-07-26 00:00:00	14	No capsular rupture	61	f
RA	2259	2010-02-24 00:00:00	3	No capsular rupture	77	t
RA	3989	2012-04-23 00:00:00	14	No capsular rupture	74	t
LA	3152	2010-08-19 00:00:00	14	No capsular rupture	83	f
RA	2466	2011-08-26 00:00:00	12	No capsular rupture	74	f
LA	1558	2010-05-10 00:00:00	10	No capsular rupture	83	f
LA	216	2012-10-31 00:00:00	13	No capsular rupture	80	t
	2548	2010-08-19 00:00:00	3	No capsular rupture	80	t
RA	4063	2012-06-04 00:00:00	14	No capsular rupture	55	t
RA	3582	2009-12-22 00:00:00	2	No capsular rupture	35	t
LA	1689	2010-08-02 00:00:00	10	No capsular rupture	85	t
LA	3169	2012-08-22 00:00:00	10	No capsular rupture	80	t
RA	3738	2010-11-17 00:00:00	11	No capsular rupture	73	f
RA	873	2011-10-24 00:00:00	8	No capsular rupture	74	f
LA	310	2009-05-04 00:00:00	8	No capsular rupture	81	f
LA	1469	2012-06-21 00:00:00	5	No capsular rupture	72	f
LA	3381	2011-02-08 00:00:00	14	No capsular rupture	64	f
RA	1510	2009-09-21 00:00:00	6	No capsular rupture	85	f
RA	888	2011-10-05 00:00:00	5	No capsular rupture	84	t
LA	1461	2012-07-16 00:00:00	9	No capsular rupture	96	t
RA	4084	2011-12-28 00:00:00	11	No capsular rupture	73	f
RA	1134	2011-12-27 00:00:00	5	No capsular rupture	72	f
LA	434	2011-01-24 00:00:00	5	No capsular rupture	71	t
LA	1687	2009-01-29 00:00:00	3	No capsular rupture	84	f
RA	1197	2009-10-12 00:00:00	10	No capsular rupture	65	f
LA	2656	2009-09-07 00:00:00	14	No capsular rupture	72	t
LA	1449	2009-02-25 00:00:00	6	No capsular rupture	79	t
RA	2112	2009-03-27 00:00:00	12	No capsular rupture	59	f
LA	3139	2009-01-28 00:00:00	11	No capsular rupture	86	f
RA	2138	2009-07-17 00:00:00	12	No capsular rupture	91	t
LA	1	2012-02-16 00:00:00	4	No capsular rupture	74	t
RA	3568	2009-12-01 00:00:00	2	No capsular rupture	77	t
RA	3119	2012-07-23 00:00:00	10	No capsular rupture	70	f
LA	290	2010-10-18 00:00:00	5	No capsular rupture	71	f
RA	2254	2011-06-09 00:00:00	10	No capsular rupture	83	f
RA	1501	2010-04-07 00:00:00	10	No capsular rupture	44	t
RA	858	2011-09-01 00:00:00	5	No capsular rupture	63	f
LA	1269	2012-03-08 00:00:00	5	No capsular rupture	79	f
RA	944	2012-01-23 00:00:00	8	No capsular rupture	82	t
LA	2507	2011-10-11 00:00:00	10	No capsular rupture	91	t
RA	4343	2012-09-05 00:00:00	11	No capsular rupture	55	t
RA	2619	2011-12-05 00:00:00	10	No capsular rupture	47	t
LA	1331	2012-04-05 00:00:00	5	No capsular rupture	51	f
RA	1137	2011-12-29 00:00:00	5	No capsular rupture	59	f
RA	3274	2010-11-23 00:00:00	14	No capsular rupture	81	t
RA	4260	2012-10-23 00:00:00	14	No capsular rupture	20	t
LA	4331	2012-08-08 00:00:00	11	No capsular rupture	76	t
RA	1166	2012-01-17 00:00:00	5	No capsular rupture	83	f
RA	3234	2009-04-24 00:00:00	11	No capsular rupture	82	f
RA	1259	2012-10-22 00:00:00	8	No capsular rupture	72	t
RA	3575	2010-05-19 00:00:00	11	No capsular rupture	93	t
LA	563	2010-09-13 00:00:00	8	No capsular rupture	82	t
RA	1011	2011-11-17 00:00:00	5	No capsular rupture	83	t
RA	167	2012-07-23 00:00:00	13	No capsular rupture	85	t
LA	2559	2011-11-14 00:00:00	10	No capsular rupture	89	f
RA	3319	2012-10-15 00:00:00	10	No capsular rupture	77	t
LA	3706	2010-06-22 00:00:00	2	No capsular rupture	79	f
RA	434	2010-02-01 00:00:00	8	No capsular rupture	86	f
RA	3061	2010-06-24 00:00:00	14	No capsular rupture	74	f
LA	3351	2009-03-17 00:00:00	2	No capsular rupture	54	f
RA	4145	2012-02-29 00:00:00	11	No capsular rupture	54	f
RA	4109	2011-12-06 00:00:00	2	No capsular rupture	83	t
RA	822	2011-09-05 00:00:00	8	No capsular rupture	42	f
RA	126	2012-02-16 00:00:00	7	No capsular rupture	84	t
RA	4385	2012-10-17 00:00:00	11	No capsular rupture	74	t
RA	2378	2009-01-27 00:00:00	14	No capsular rupture	77	t
RA	729	2011-07-26 00:00:00	5	No capsular rupture	36	t
LA	3927	2011-04-12 00:00:00	2	No capsular rupture	85	t
RA	1862	2009-05-28 00:00:00	3	No capsular rupture	91	t
LA	3365	2011-01-31 00:00:00	14	No capsular rupture	76	t
RA	1368	2010-02-08 00:00:00	10	No capsular rupture	49	f
LA	4348	2012-09-12 00:00:00	11	No capsular rupture	68	f
LA	740	2011-07-27 00:00:00	5	No capsular rupture	81	t
LA	2571	2009-06-23 00:00:00	14	No capsular rupture	76	t
LA	2925	2010-03-22 00:00:00	14	No capsular rupture	76	f
LA	852	2011-10-10 00:00:00	8	No capsular rupture	81	f
RA	3837	2012-01-30 00:00:00	14	No capsular rupture	73	t
RA	800	2011-08-11 00:00:00	5	No capsular rupture	84	t
LA	109	2012-01-10 00:00:00	7	No capsular rupture	44	t
RA	2475	2011-09-20 00:00:00	10	No capsular rupture	64	f
RA	1681	2009-01-22 00:00:00	3	No capsular rupture	68	t
RA	3630	2010-07-14 00:00:00	11	Capsular rupture	80	t
RA	4062	2011-12-14 00:00:00	11	No capsular rupture	71	f
LA	1179	2010-02-01 00:00:00	9	No capsular rupture	68	t
RA	2330	2010-12-17 00:00:00	12	No capsular rupture	32	t
RA	334	2009-07-15 00:00:00	8	No capsular rupture	88	f
LA	1094	2012-06-25 00:00:00	8	No capsular rupture	75	t
RA	426	2011-01-17 00:00:00	5	No capsular rupture	81	f
RA	4067	2012-06-04 00:00:00	14	No capsular rupture	69	f
RA	4075	2011-12-21 00:00:00	11	No capsular rupture	63	t
LA	1377	2011-11-28 00:00:00	9	No capsular rupture	92	t
LA	906	2011-10-11 00:00:00	5	No capsular rupture	79	f
LA	1487	2009-07-01 00:00:00	6	No capsular rupture	77	t
LA	567	2011-04-12 00:00:00	5	No capsular rupture	71	t
RA	3086	2012-07-10 00:00:00	10	No capsular rupture	67	f
RA	1027	2011-11-23 00:00:00	5	No capsular rupture	63	t
RA	2485	2010-07-27 00:00:00	3	No capsular rupture	85	t
RA	1232	2012-02-14 00:00:00	5	No capsular rupture	72	f
RA	4177	2012-04-04 00:00:00	11	No capsular rupture	66	t
RA	2612	2009-07-21 00:00:00	14	No capsular rupture	64	f
RA	3117	2010-07-27 00:00:00	14	No capsular rupture	88	t
LA	1324	2012-04-04 00:00:00	5	No capsular rupture	77	f
LA	1172	2012-08-27 00:00:00	8	No capsular rupture	70	t
LA	4352	2012-08-07 00:00:00	2	No capsular rupture	78	t
LA	3316	2012-10-15 00:00:00	10	No capsular rupture	57	t
LA	1693	2010-08-02 00:00:00	10	No capsular rupture	81	t
RA	4246	2012-05-23 00:00:00	11	No capsular rupture	84	t
LA	4409	2012-11-14 00:00:00	11	No capsular rupture	74	t
LA	1165	2009-09-28 00:00:00	10	No capsular rupture	74	f
LA	3121	2012-07-23 00:00:00	10	No capsular rupture	64	f
RA	3289	2009-01-27 00:00:00	2	No capsular rupture	71	f
RA	1319	2011-06-06 00:00:00	9	No capsular rupture	79	t
RA	2833	2011-03-29 00:00:00	3	No capsular rupture	74	t
RA	3869	2012-02-09 00:00:00	14	No capsular rupture	68	t
LA	2617	2012-08-31 00:00:00	12	No capsular rupture	45	f
LA	2389	2011-03-18 00:00:00	12	No capsular rupture	76	t
RA	535	2011-03-28 00:00:00	5	No capsular rupture	80	t
RA	3609	2011-08-08 00:00:00	14	No capsular rupture	47	t
LA	1024	2011-11-23 00:00:00	5	No capsular rupture	88	t
RA	170	2012-08-23 00:00:00	7	No capsular rupture	78	t
RA	1719	2009-02-19 00:00:00	3	No capsular rupture	68	t
RA	2883	2012-03-27 00:00:00	10	No capsular rupture	87	t
RA	1809	2009-04-29 00:00:00	3	No capsular rupture	74	f
RA	3991	2011-07-05 00:00:00	2	No capsular rupture	76	t
	1865	2010-11-22 00:00:00	10	No capsular rupture	74	t
LA	3310	2009-02-12 00:00:00	2	No capsular rupture	75	t
RA	2938	2010-03-25 00:00:00	14	No capsular rupture	86	t
RA	4119	2012-02-01 00:00:00	11	No capsular rupture	72	t
RA	4441	2012-09-27 00:00:00	2	No capsular rupture	79	f
RA	3325	2009-08-26 00:00:00	11	No capsular rupture	91	t
RA	957	2011-10-27 00:00:00	5	No capsular rupture	48	f
LA	2757	2012-02-13 00:00:00	10	No capsular rupture	67	t
LA	3427	2011-03-15 00:00:00	14	No capsular rupture	86	t
RA	4334	2012-07-24 00:00:00	2	No capsular rupture	80	f
RA	914	2011-10-13 00:00:00	5	No capsular rupture	81	f
RA	1071	2009-07-13 00:00:00	10	No capsular rupture	70	t
LA	1566	2012-08-06 00:00:00	5	No capsular rupture	74	f
RA	2497	2010-08-09 00:00:00	3	No capsular rupture	68	f
RA	1815	2009-04-30 00:00:00	3	No capsular rupture	84	t
LA	1723	2010-09-01 00:00:00	10	No capsular rupture	32	t
LA	1799	2010-10-04 00:00:00	10	No capsular rupture	89	t
RA	3923	2011-07-13 00:00:00	11	Capsular rupture	55	f
RA	2562	2009-06-16 00:00:00	14	No capsular rupture	74	t
LA	1157	2009-11-23 00:00:00	9	No capsular rupture	75	t
LA	4113	2011-12-13 00:00:00	2	No capsular rupture	83	t
LA	4098	2012-06-28 00:00:00	14	No capsular rupture	83	f
RA	2208	2011-05-16 00:00:00	10	No capsular rupture	76	t
LA	2476	2009-03-30 00:00:00	14	No capsular rupture	71	f
RA	572	2011-04-14 00:00:00	5	No capsular rupture	80	f
LA	1346	2012-04-12 00:00:00	5	No capsular rupture	76	f
RA	3783	2011-12-06 00:00:00	14	No capsular rupture	68	t
RA	1801	2009-04-23 00:00:00	3	No capsular rupture	76	f
	54	2011-09-12 00:00:00	13	No capsular rupture	83	t
RA	1688	2012-10-09 00:00:00	5	No capsular rupture	65	t
LA	459	2010-03-24 00:00:00	8	No capsular rupture	86	f
RA	1718	2012-10-25 00:00:00	5	No capsular rupture	74	t
LA	2175	2010-01-07 00:00:00	3	No capsular rupture	79	f
RA	1546	2010-05-03 00:00:00	10	No capsular rupture	69	t
LA	1077	2011-12-08 00:00:00	5	No capsular rupture	79	t
RA	3743	2010-11-24 00:00:00	11	No capsular rupture	74	t
LA	2603	2010-09-16 00:00:00	3	No capsular rupture	72	t
LA	3947	2012-03-15 00:00:00	14	No capsular rupture	78	f
LA	3548	2010-04-28 00:00:00	11	No capsular rupture	71	t
LA	1406	2012-02-20 00:00:00	9	No capsular rupture	86	f
RA	2809	2012-02-27 00:00:00	10	No capsular rupture	72	t
LA	2776	2011-02-17 00:00:00	3	No capsular rupture	81	t
RA	4398	2012-08-29 00:00:00	2	No capsular rupture	79	f
LA	695	2011-07-13 00:00:00	5	No capsular rupture	76	t
LA	2368	2011-07-29 00:00:00	10	No capsular rupture	73	f
RA	3541	2011-07-04 00:00:00	14	No capsular rupture	83	t
RA	4364	2012-08-14 00:00:00	2	No capsular rupture	83	f
RA	2908	2012-04-23 00:00:00	10	No capsular rupture	81	f
RA	2244	2010-02-16 00:00:00	3	No capsular rupture	86	t
RA	2668	2012-01-02 00:00:00	10	No capsular rupture	76	f
LA	2343	2011-01-21 00:00:00	12	No capsular rupture	75	f
RA	1735	2009-02-26 00:00:00	3	No capsular rupture	85	t
RA	1768	2010-09-22 00:00:00	10	No capsular rupture	81	t
	768	2011-08-08 00:00:00	8	No capsular rupture	84	t
RA	1182	2010-02-08 00:00:00	9	No capsular rupture	86	f
RA	2999	2010-04-29 00:00:00	14	No capsular rupture	76	f
RA	3702	2010-10-20 00:00:00	11	No capsular rupture	55	t
LA	2675	2012-01-05 00:00:00	10	No capsular rupture	75	t
LA	4104	2011-12-06 00:00:00	2	No capsular rupture	86	t
RA	411	2009-12-02 00:00:00	8	No capsular rupture	79	t
RA	2823	2011-03-21 00:00:00	3	No capsular rupture	79	f
RA	1220	2009-10-26 00:00:00	10	No capsular rupture	82	t
RA	3536	2011-06-30 00:00:00	14	No capsular rupture	85	f
RA	2644	2010-10-05 00:00:00	3	No capsular rupture	90	t
LA	2806	2011-03-02 00:00:00	3	No capsular rupture	76	f
RA	1446	2009-02-11 00:00:00	6	No capsular rupture	68	t
LA	1269	2009-11-12 00:00:00	10	No capsular rupture	61	t
LA	1019	2009-06-08 00:00:00	10	No capsular rupture	43	f
RA	2056	2009-10-06 00:00:00	3	No capsular rupture	76	f
RA	1386	2011-12-12 00:00:00	9	No capsular rupture	58	f
LA	3977	2012-04-05 00:00:00	14	No capsular rupture	78	f
RA	3964	2012-04-02 00:00:00	14	No capsular rupture	80	t
RA	1472	2012-07-05 00:00:00	5	No capsular rupture	80	f
LA	3192	2012-08-28 00:00:00	10	No capsular rupture	82	f
RA	3680	2011-09-22 00:00:00	14	No capsular rupture	85	t
RA	471	2011-02-21 00:00:00	5	No capsular rupture	86	t
LA	336	2010-11-22 00:00:00	5	No capsular rupture	84	f
RA	1817	2010-10-25 00:00:00	10	No capsular rupture	96	t
LA	3420	2011-03-01 00:00:00	14	No capsular rupture	84	t
LA	1148	2009-11-02 00:00:00	9	No capsular rupture	84	t
LA	2391	2011-08-29 00:00:00	10	No capsular rupture	66	f
LA	1346	2010-01-18 00:00:00	10	No capsular rupture	87	t
RA	2518	2010-08-16 00:00:00	3	No capsular rupture	72	t
LA	586	2011-04-28 00:00:00	5	No capsular rupture	80	f
LA	3405	2009-06-02 00:00:00	2	No capsular rupture	90	f
LA	2190	2011-05-05 00:00:00	10	No capsular rupture	81	f
RA	2536	2009-05-14 00:00:00	14	No capsular rupture	80	f
LA	573	2011-04-14 00:00:00	5	No capsular rupture	81	f
LA	1761	2009-03-18 00:00:00	3	No capsular rupture	70	f
LA	3545	2011-07-05 00:00:00	14	No capsular rupture	64	t
RA	3440	2009-12-16 00:00:00	11	No capsular rupture	60	f
LA	3493	2011-05-05 00:00:00	14	No capsular rupture	97	t
LA	84	2011-09-07 00:00:00	7	Capsular rupture	56	f
RA	4168	2012-02-21 00:00:00	2	No capsular rupture	73	t
RA	3716	2010-07-06 00:00:00	2	No capsular rupture	62	f
	2300	2010-10-29 00:00:00	12	No capsular rupture	81	f
RA	2371	2011-08-22 00:00:00	10	No capsular rupture	81	f
LA	1179	2012-08-29 00:00:00	8	No capsular rupture	63	f
RA	2599	2011-11-29 00:00:00	10	No capsular rupture	81	f
LA	121	2012-02-07 00:00:00	7	No capsular rupture	82	t
LA	320	2009-06-10 00:00:00	8	No capsular rupture	78	t
RA	3552	2011-07-12 00:00:00	14	No capsular rupture	84	f
LA	4141	2012-07-17 00:00:00	14	No capsular rupture	80	f
RA	3438	2009-06-30 00:00:00	2	No capsular rupture	83	f
RA	1752	2012-11-08 00:00:00	5	No capsular rupture	81	f
RA	2966	2010-04-15 00:00:00	14	No capsular rupture	71	f
RA	938	2012-01-18 00:00:00	8	No capsular rupture	79	f
LA	3447	2010-01-13 00:00:00	11	No capsular rupture	75	t
RA	3464	2010-01-27 00:00:00	11	No capsular rupture	86	f
LA	4188	2012-03-06 00:00:00	2	No capsular rupture	62	f
LA	4332	2012-08-08 00:00:00	11	No capsular rupture	77	f
LA	2447	2009-03-05 00:00:00	14	No capsular rupture	74	t
	2871	2012-03-20 00:00:00	10	No capsular rupture	87	t
RA	158	2012-06-27 00:00:00	13	No capsular rupture	68	t
RA	177	2012-11-07 00:00:00	7	No capsular rupture	83	t
RA	2171	2010-01-07 00:00:00	3	No capsular rupture	62	t
RA	2578	2012-05-25 00:00:00	12	No capsular rupture	86	t
LA	2600	2009-07-13 00:00:00	14	No capsular rupture	62	t
LA	3390	2009-05-19 00:00:00	2	No capsular rupture	86	t
RA	3740	2010-11-17 00:00:00	11	No capsular rupture	56	f
RA	1851	2009-05-25 00:00:00	3	No capsular rupture	75	t
RA	2299	2010-03-25 00:00:00	3	No capsular rupture	81	f
RA	1355	2010-02-01 00:00:00	10	No capsular rupture	80	t
RA	3550	2010-04-28 00:00:00	11	No capsular rupture	89	f
RA	428	2011-01-17 00:00:00	5	No capsular rupture	70	t
LA	30	2010-10-27 00:00:00	7	No capsular rupture	77	f
LA	3034	2012-06-25 00:00:00	10	No capsular rupture	60	f
RA	2741	2009-11-09 00:00:00	14	No capsular rupture	77	f
RA	4141	2012-02-29 00:00:00	11	No capsular rupture	76	f
RA	3188	2010-09-28 00:00:00	14	No capsular rupture	58	t
RA	1756	2010-09-16 00:00:00	10	No capsular rupture	72	f
LA	2523	2010-08-16 00:00:00	3	No capsular rupture	57	f
RA	2246	2011-05-31 00:00:00	10	No capsular rupture	84	f
LA	3983	2011-06-07 00:00:00	2	No capsular rupture	79	f
RA	1700	2009-02-02 00:00:00	3	No capsular rupture	63	f
RA	694	2011-07-12 00:00:00	5	No capsular rupture	78	t
	2777	2012-02-20 00:00:00	10	No capsular rupture	72	f
RA	3922	2011-07-13 00:00:00	11	No capsular rupture	80	f
LA	4229	2012-10-01 00:00:00	14	No capsular rupture	79	f
RA	2436	2009-03-03 00:00:00	14	No capsular rupture	64	f
RA	4031	2011-11-16 00:00:00	11	No capsular rupture	85	f
RA	3480	2011-04-19 00:00:00	14	No capsular rupture	87	t
RA	3252	2009-05-20 00:00:00	11	No capsular rupture	83	t
RA	420	2011-01-10 00:00:00	5	No capsular rupture	67	t
LA	1217	2012-09-24 00:00:00	8	No capsular rupture	56	f
LA	3356	2009-09-30 00:00:00	11	No capsular rupture	84	f
RA	3194	2010-09-30 00:00:00	14	No capsular rupture	80	t
LA	2497	2011-10-14 00:00:00	12	No capsular rupture	76	t
RA	3953	2011-05-03 00:00:00	2	No capsular rupture	72	f
RA	2408	2011-09-02 00:00:00	10	No capsular rupture	73	f
RA	2573	2009-06-25 00:00:00	14	No capsular rupture	74	t
LA	1168	2009-09-28 00:00:00	10	No capsular rupture	74	f
RA	3019	2010-05-17 00:00:00	14	No capsular rupture	78	t
RA	3778	2011-01-12 00:00:00	11	No capsular rupture	66	t
RA	2831	2012-03-05 00:00:00	10	No capsular rupture	73	t
LA	810	2011-08-15 00:00:00	5	No capsular rupture	90	t
RA	4163	2012-07-26 00:00:00	14	Capsular rupture	78	t
LA	1559	2010-05-10 00:00:00	10	No capsular rupture	77	f
RA	522	2011-03-24 00:00:00	5	No capsular rupture	76	f
LA	4094	2012-01-18 00:00:00	11	No capsular rupture	78	f
LA	2223	2010-01-26 00:00:00	3	No capsular rupture	83	f
LA	3685	2011-09-26 00:00:00	14	No capsular rupture	66	t
LA	406	2009-11-25 00:00:00	8	No capsular rupture	79	f
LA	3944	2011-04-26 00:00:00	2	No capsular rupture	68	t
RA	2351	2011-07-25 00:00:00	10	No capsular rupture	78	t
RA	765	2011-08-03 00:00:00	5	No capsular rupture	76	f
RA	1545	2010-05-03 00:00:00	10	No capsular rupture	78	t
LA	1098	2012-07-02 00:00:00	8	No capsular rupture	65	t
RA	2907	2011-06-20 00:00:00	3	No capsular rupture	58	t
LA	2725	2011-01-13 00:00:00	3	No capsular rupture	80	t
LA	873	2009-02-09 00:00:00	10	No capsular rupture	86	f
LA	2348	2010-05-04 00:00:00	3	No capsular rupture	61	t
LA	611	2012-05-08 00:00:00	1	No capsular rupture	84	t
LA	1527	2012-07-19 00:00:00	5	No capsular rupture	69	t
RA	3668	2011-09-15 00:00:00	14	No capsular rupture	59	f
LA	3419	2011-03-01 00:00:00	14	No capsular rupture	82	f
RA	3313	2012-10-15 00:00:00	10	No capsular rupture	78	t
RA	4259	2012-10-23 00:00:00	14	No capsular rupture	58	f
RA	4111	2012-07-03 00:00:00	14	No capsular rupture	77	t
RA	3005	2012-06-11 00:00:00	10	No capsular rupture	64	f
RA	1399	2012-01-30 00:00:00	9	No capsular rupture	86	t
RA	3737	2010-08-03 00:00:00	2	No capsular rupture	80	f
RA	2516	2010-08-16 00:00:00	3	No capsular rupture	74	t
LA	1159	2012-01-12 00:00:00	5	No capsular rupture	73	f
RA	2445	2010-07-01 00:00:00	3	No capsular rupture	68	f
LA	1277	2012-11-12 00:00:00	8	No capsular rupture	80	t
LA	540	2010-08-18 00:00:00	8	No capsular rupture	90	t
LA	3561	2011-07-18 00:00:00	14	No capsular rupture	82	t
RA	1787	2010-09-29 00:00:00	10	No capsular rupture	86	f
LA	4305	2012-07-02 00:00:00	2	No capsular rupture	60	t
LA	2607	2011-12-05 00:00:00	10	No capsular rupture	82	t
LA	1385	2012-05-03 00:00:00	5	No capsular rupture	72	t
RA	1699	2009-02-02 00:00:00	3	No capsular rupture	73	t
RA	2672	2009-09-15 00:00:00	14	No capsular rupture	89	t
RA	2513	2010-08-12 00:00:00	3	No capsular rupture	84	f
RA	1972	2009-08-13 00:00:00	3	No capsular rupture	69	f
LA	963	2012-02-06 00:00:00	8	No capsular rupture	81	f
LA	3049	2010-06-17 00:00:00	14	No capsular rupture	82	f
LA	2395	2010-05-20 00:00:00	3	No capsular rupture	84	t
RA	1963	2011-01-13 00:00:00	10	No capsular rupture	75	t
	2156	2009-12-15 00:00:00	3	No capsular rupture	79	f
LA	2561	2010-08-25 00:00:00	3	No capsular rupture	72	f
LA	3531	2009-11-03 00:00:00	2	No capsular rupture	84	f
LA	3589	2010-01-12 00:00:00	2	No capsular rupture	60	t
LA	1062	2009-07-06 00:00:00	10	No capsular rupture	94	t
RA	415	2009-12-09 00:00:00	8	No capsular rupture	72	f
LA	1598	2010-06-15 00:00:00	10	No capsular rupture	83	t
LA	3705	2010-10-20 00:00:00	11	No capsular rupture	83	t
RA	3940	2011-08-24 00:00:00	11	No capsular rupture	81	t
RA	4325	2012-07-23 00:00:00	2	No capsular rupture	55	f
LA	1319	2012-04-03 00:00:00	5	No capsular rupture	59	f
RA	758	2011-08-02 00:00:00	5	No capsular rupture	85	t
RA	2015	2011-02-10 00:00:00	10	No capsular rupture	78	f
RA	3794	2010-10-26 00:00:00	2	No capsular rupture	68	f
RA	3254	2010-11-11 00:00:00	14	No capsular rupture	77	t
LA	1068	2009-02-23 00:00:00	9	No capsular rupture	85	f
LA	1729	2010-09-06 00:00:00	10	No capsular rupture	91	t
LA	2605	2009-07-14 00:00:00	14	No capsular rupture	74	t
LA	886	2009-02-12 00:00:00	10	No capsular rupture	71	f
LA	442	2011-01-31 00:00:00	5	No capsular rupture	81	f
LA	3256	2010-11-15 00:00:00	14	No capsular rupture	81	f
LA	4040	2012-05-29 00:00:00	14	No capsular rupture	75	f
LA	96	2011-10-25 00:00:00	7	No capsular rupture	71	t
LA	4280	2012-07-04 00:00:00	11	No capsular rupture	78	f
LA	3895	2011-03-15 00:00:00	2	No capsular rupture	78	t
RA	3757	2011-11-24 00:00:00	14	No capsular rupture	76	f
RA	2142	2011-04-14 00:00:00	10	No capsular rupture	83	f
RA	381	2010-12-13 00:00:00	5	No capsular rupture	54	f
LA	1556	2010-05-10 00:00:00	10	No capsular rupture	81	f
LA	4444	2012-09-27 00:00:00	2	No capsular rupture	71	f
LA	4444	2012-09-27 00:00:00	2	No capsular rupture	71	f
RA	3583	2009-12-22 00:00:00	2	No capsular rupture	69	t
RA	104	2009-12-02 00:00:00	5	No capsular rupture	81	t
LA	497	2010-07-05 00:00:00	8	No capsular rupture	87	t
LA	3149	2012-08-20 00:00:00	10	No capsular rupture	85	t
RA	1244	2009-11-04 00:00:00	10	No capsular rupture	74	t
RA	631	2011-05-25 00:00:00	5	No capsular rupture	48	f
LA	1043	2012-04-23 00:00:00	8	No capsular rupture	75	t
RA	967	2009-04-07 00:00:00	10	No capsular rupture	80	f
RA	1836	2009-05-18 00:00:00	3	No capsular rupture	75	f
RA	1927	2010-12-20 00:00:00	10	No capsular rupture	79	f
RA	1317	2011-06-06 00:00:00	9	No capsular rupture	77	f
LA	1136	2011-12-29 00:00:00	5	No capsular rupture	85	t
LA	1102	2009-07-13 00:00:00	9	No capsular rupture	64	f
RA	1738	2009-02-26 00:00:00	3	No capsular rupture	83	f
RA	2215	2010-03-05 00:00:00	12	No capsular rupture	82	t
LA	1047	2011-11-29 00:00:00	5	No capsular rupture	27	f
LA	4235	2012-05-16 00:00:00	11	No capsular rupture	81	t
RA	3333	2009-03-03 00:00:00	2	No capsular rupture	66	f
RA	1781	2009-04-01 00:00:00	3	No capsular rupture	67	t
LA	958	2011-10-27 00:00:00	5	No capsular rupture	74	f
RA	1110	2011-12-20 00:00:00	5	No capsular rupture	67	t
LA	1075	2011-12-07 00:00:00	5	No capsular rupture	75	f
RA	731	2011-07-26 00:00:00	5	No capsular rupture	70	t
RA	3523	2009-10-22 00:00:00	2	No capsular rupture	90	t
LA	1211	2009-10-19 00:00:00	10	No capsular rupture	91	t
LA	3508	2009-09-29 00:00:00	2	No capsular rupture	76	t
RA	1182	2012-08-29 00:00:00	8	No capsular rupture	58	t
LA	3730	2010-07-13 00:00:00	2	No capsular rupture	80	t
LA	4369	2012-08-14 00:00:00	2	No capsular rupture	60	f
RA	3595	2010-06-16 00:00:00	11	No capsular rupture	75	t
LA	3337	2009-03-10 00:00:00	2	No capsular rupture	69	t
LA	3484	2009-09-01 00:00:00	2	No capsular rupture	68	f
LA	2693	2010-12-02 00:00:00	3	No capsular rupture	77	t
RA	1707	2009-02-05 00:00:00	3	No capsular rupture	74	t
RA	3377	2009-10-14 00:00:00	11	No capsular rupture	76	t
RA	1718	2009-02-19 00:00:00	3	No capsular rupture	56	t
RA	3822	2011-03-16 00:00:00	11	No capsular rupture	85	f
LA	1512	2012-07-18 00:00:00	5	No capsular rupture	78	t
RA	1932	2009-07-23 00:00:00	3	No capsular rupture	89	f
RA	1164	2009-11-30 00:00:00	9	No capsular rupture	100	t
LA	3664	2011-09-13 00:00:00	14	No capsular rupture	65	t
RA	3971	2011-09-28 00:00:00	11	No capsular rupture	77	f
RA	206	2010-07-07 00:00:00	5	No capsular rupture	83	f
LA	2715	2009-10-19 00:00:00	14	No capsular rupture	73	f
LA	2702	2012-01-16 00:00:00	10	No capsular rupture	68	f
LA	4469	2012-11-06 00:00:00	2	No capsular rupture	77	f
RA	3367	2009-03-31 00:00:00	2	No capsular rupture	69	f
RA	3157	2012-08-20 00:00:00	10	No capsular rupture	80	f
RA	3720	2010-11-02 00:00:00	11	No capsular rupture	76	f
LA	1407	2010-02-22 00:00:00	10	No capsular rupture	87	t
RA	1423	2010-03-01 00:00:00	10	No capsular rupture	62	t
RA	2611	2011-12-05 00:00:00	10	Capsular rupture	67	f
RA	3737	2010-11-17 00:00:00	11	No capsular rupture	79	f
LA	293	2009-04-06 00:00:00	8	No capsular rupture	82	f
LA	3414	2009-06-16 00:00:00	2	No capsular rupture	69	t
RA	4121	2012-02-08 00:00:00	11	No capsular rupture	61	t
LA	3228	2010-10-21 00:00:00	14	No capsular rupture	63	f
RA	645	2011-01-31 00:00:00	8	No capsular rupture	89	t
LA	1356	2010-02-01 00:00:00	10	No capsular rupture	80	f
RA	1716	2009-02-18 00:00:00	3	No capsular rupture	50	f
RA	3676	2010-09-22 00:00:00	11	No capsular rupture	78	t
LA	3714	2011-10-24 00:00:00	14	No capsular rupture	68	t
LA	3479	2009-09-01 00:00:00	2	No capsular rupture	85	f
LA	506	2010-07-19 00:00:00	8	No capsular rupture	82	t
LA	342	2009-07-20 00:00:00	8	No capsular rupture	91	f
RA	1777	2009-03-26 00:00:00	3	No capsular rupture	74	f
RA	2751	2009-11-16 00:00:00	14	No capsular rupture	89	t
LA	2412	2011-09-05 00:00:00	10	No capsular rupture	77	t
RA	1009	2011-11-17 00:00:00	5	No capsular rupture	79	t
LA	4326	2012-08-08 00:00:00	11	No capsular rupture	71	t
RA	3948	2011-04-26 00:00:00	2	No capsular rupture	53	f
LA	1112	2011-12-20 00:00:00	5	No capsular rupture	61	f
RA	955	2012-02-01 00:00:00	8	No capsular rupture	38	f
RA	728	2011-07-26 00:00:00	5	No capsular rupture	75	t
LA	3907	2011-06-29 00:00:00	11	No capsular rupture	77	f
LA	2963	2012-05-21 00:00:00	10	No capsular rupture	73	f
RA	2119	2011-03-23 00:00:00	10	No capsular rupture	77	f
LA	3623	2010-07-07 00:00:00	11	No capsular rupture	79	t
LA	3297	2009-02-03 00:00:00	2	No capsular rupture	93	t
LA	1609	2010-06-21 00:00:00	10	No capsular rupture	87	t
RA	3065	2012-07-02 00:00:00	10	No capsular rupture	75	t
LA	2872	2012-03-22 00:00:00	10	No capsular rupture	77	f
LA	895	2009-02-23 00:00:00	10	No capsular rupture	65	f
LA	40	2010-12-15 00:00:00	7	Capsular rupture	81	f
LA	337	2010-11-22 00:00:00	5	No capsular rupture	76	t
LA	1624	2012-09-04 00:00:00	5	No capsular rupture	84	f
RA	3563	2009-11-24 00:00:00	2	No capsular rupture	79	t
RA	2334	2011-01-07 00:00:00	12	No capsular rupture	74	t
RA	2541	2009-05-19 00:00:00	14	No capsular rupture	88	t
LA	3388	2009-10-28 00:00:00	11	No capsular rupture	83	f
RA	4401	2012-09-04 00:00:00	2	No capsular rupture	72	t
LA	1860	2009-05-28 00:00:00	3	No capsular rupture	79	t
RA	2120	2011-04-04 00:00:00	10	No capsular rupture	90	f
RA	2771	2012-02-20 00:00:00	10	No capsular rupture	78	t
LA	3710	2010-06-29 00:00:00	2	No capsular rupture	83	t
LA	2441	2009-03-03 00:00:00	14	No capsular rupture	55	f
LA	3623	2011-08-15 00:00:00	14	No capsular rupture	53	f
LA	448	2010-03-08 00:00:00	8	No capsular rupture	89	t
RA	2741	2012-02-06 00:00:00	10	No capsular rupture	79	t
RA	1188	2012-08-30 00:00:00	8	No capsular rupture	60	t
RA	3439	2009-07-21 00:00:00	2	No capsular rupture	89	f
LA	1708	2010-08-05 00:00:00	10	No capsular rupture	62	f
RA	4120	2012-02-01 00:00:00	11	No capsular rupture	74	t
RA	1028	2011-11-23 00:00:00	5	No capsular rupture	71	f
RA	77	2011-08-24 00:00:00	7	No capsular rupture	91	t
LA	145	2010-03-22 00:00:00	5	No capsular rupture	89	t
RA	1773	2009-03-26 00:00:00	3	No capsular rupture	84	t
LA	2560	2009-06-15 00:00:00	14	No capsular rupture	63	t
RA	3291	2010-12-02 00:00:00	14	No capsular rupture	61	t
RA	2156	2011-04-18 00:00:00	10	No capsular rupture	76	f
LA	3638	2011-08-18 00:00:00	14	No capsular rupture	70	f
LA	2891	2010-02-25 00:00:00	14	No capsular rupture	88	t
RA	1827	2009-05-14 00:00:00	3	No capsular rupture	52	t
RA	3159	2010-08-23 00:00:00	14	No capsular rupture	87	t
RA	3171	2012-08-22 00:00:00	10	No capsular rupture	77	f
RA	3129	2010-08-03 00:00:00	14	No capsular rupture	92	f
LA	3027	2012-06-21 00:00:00	10	No capsular rupture	69	f
LA	4080	2011-12-28 00:00:00	11	No capsular rupture	76	t
RA	4161	2012-02-14 00:00:00	2	No capsular rupture	50	f
LA	4082	2011-11-15 00:00:00	2	No capsular rupture	64	f
RA	1874	2009-06-24 00:00:00	3	No capsular rupture	86	t
RA	1759	2012-11-08 00:00:00	5	No capsular rupture	83	t
RA	3379	2009-10-21 00:00:00	11	No capsular rupture	65	f
RA	3621	2011-08-11 00:00:00	14	No capsular rupture	84	f
RA	1154	2009-09-14 00:00:00	10	No capsular rupture	77	f
LA	4256	2012-05-22 00:00:00	2	No capsular rupture	64	f
LA	1641	2012-09-11 00:00:00	5	No capsular rupture	89	t
RA	2635	2010-09-30 00:00:00	3	No capsular rupture	84	f
RA	19	2011-05-16 00:00:00	13	No capsular rupture	76	t
RA	4012	2011-08-09 00:00:00	2	No capsular rupture	76	f
RA	2353	2010-05-05 00:00:00	3	No capsular rupture	74	t
LA	1403	2010-02-17 00:00:00	10	No capsular rupture	75	t
LA	1237	2012-02-16 00:00:00	5	No capsular rupture	78	t
RA	2728	2011-01-13 00:00:00	3	No capsular rupture	63	t
RA	2507	2010-08-12 00:00:00	3	No capsular rupture	81	f
RA	1316	2011-05-27 00:00:00	9	No capsular rupture	67	t
RA	1074	2009-03-02 00:00:00	9	No capsular rupture	85	t
LA	4063	2011-09-27 00:00:00	2	No capsular rupture	78	t
LA	1	2009-01-21 00:00:00	8	No capsular rupture	86	f
LA	4359	2012-09-26 00:00:00	11	No capsular rupture	69	t
RA	1036	2012-04-16 00:00:00	8	No capsular rupture	83	t
RA	3584	2011-07-25 00:00:00	14	No capsular rupture	65	t
LA	4228	2012-10-01 00:00:00	14	No capsular rupture	83	f
RA	4285	2012-06-12 00:00:00	2	No capsular rupture	79	f
RA	3395	2009-05-19 00:00:00	2	No capsular rupture	68	f
LA	1481	2012-07-05 00:00:00	5	No capsular rupture	51	t
RA	3287	2012-10-01 00:00:00	10	No capsular rupture	70	f
LA	1619	2010-06-28 00:00:00	10	No capsular rupture	90	f
RA	1465	2012-06-21 00:00:00	5	No capsular rupture	79	t
LA	2454	2010-07-08 00:00:00	3	No capsular rupture	72	t
RA	178	2012-08-20 00:00:00	13	No capsular rupture	70	f
RA	469	2010-04-12 00:00:00	8	No capsular rupture	75	t
RA	1003	2011-11-16 00:00:00	5	No capsular rupture	45	f
RA	1589	2012-08-13 00:00:00	5	No capsular rupture	84	f
RA	2499	2009-04-09 00:00:00	14	No capsular rupture	70	f
RA	353	2009-08-03 00:00:00	8	No capsular rupture	80	t
LA	3579	2011-07-21 00:00:00	14	No capsular rupture	59	t
LA	2124	2011-04-04 00:00:00	10	No capsular rupture	74	f
LA	2232	2010-01-28 00:00:00	3	No capsular rupture	90	t
RA	1974	2011-01-18 00:00:00	10	No capsular rupture	79	t
RA	3586	2011-07-28 00:00:00	14	No capsular rupture	68	f
LA	639	2011-05-26 00:00:00	5	No capsular rupture	85	f
RA	3970	2011-05-17 00:00:00	2	No capsular rupture	44	f
LA	445	2011-02-03 00:00:00	5	No capsular rupture	87	f
LA	1105	2011-12-15 00:00:00	5	No capsular rupture	83	f
	2480	2011-09-23 00:00:00	12	No capsular rupture	78	f
LA	1774	2010-09-27 00:00:00	10	No capsular rupture	93	f
LA	2524	2010-08-17 00:00:00	3	No capsular rupture	73	t
RA	3251	2009-05-20 00:00:00	11	No capsular rupture	73	t
RA	1691	2010-08-02 00:00:00	10	No capsular rupture	78	t
LA	3901	2012-03-02 00:00:00	14	No capsular rupture	72	f
RA	3236	2010-10-26 00:00:00	14	No capsular rupture	77	t
RA	3316	2009-02-17 00:00:00	2	No capsular rupture	81	f
RA	3729	2010-07-13 00:00:00	2	No capsular rupture	64	f
RA	360	2010-12-01 00:00:00	5	No capsular rupture	88	t
LA	4394	2012-10-24 00:00:00	11	No capsular rupture	63	t
RA	1943	2011-01-03 00:00:00	10	No capsular rupture	63	t
RA	2909	2012-04-23 00:00:00	10	No capsular rupture	79	t
LA	2233	2011-05-30 00:00:00	10	No capsular rupture	77	t
RA	1433	2012-06-05 00:00:00	5	No capsular rupture	71	t
LA	476	2010-04-28 00:00:00	8	No capsular rupture	68	f
RA	1934	2009-07-29 00:00:00	3	Capsular rupture	90	t
LA	2261	2011-06-16 00:00:00	10	No capsular rupture	60	f
RA	1756	2009-03-05 00:00:00	3	No capsular rupture	84	f
RA	3499	2010-03-10 00:00:00	11	No capsular rupture	85	t
RA	2904	2011-06-20 00:00:00	3	No capsular rupture	65	f
LA	4219	2012-05-02 00:00:00	11	No capsular rupture	84	t
LA	4092	2012-01-11 00:00:00	11	No capsular rupture	87	t
RA	1379	2011-12-05 00:00:00	9	No capsular rupture	71	t
RA	4124	2012-07-10 00:00:00	14	No capsular rupture	66	t
LA	3426	2011-03-03 00:00:00	14	No capsular rupture	89	t
LA	945	2012-01-23 00:00:00	8	No capsular rupture	92	f
RA	2546	2009-05-26 00:00:00	14	No capsular rupture	84	f
RA	1867	2009-06-04 00:00:00	3	No capsular rupture	72	f
LA	4343	2012-07-31 00:00:00	2	No capsular rupture	70	t
LA	4197	2012-04-18 00:00:00	11	No capsular rupture	52	f
LA	2476	2010-07-21 00:00:00	3	No capsular rupture	81	f
LA	1692	2010-08-02 00:00:00	10	No capsular rupture	86	t
RA	3108	2012-07-19 00:00:00	10	No capsular rupture	81	t
LA	354	2010-11-29 00:00:00	5	No capsular rupture	74	t
RA	1105	2009-07-30 00:00:00	10	No capsular rupture	62	f
LA	3854	2011-02-01 00:00:00	2	No capsular rupture	41	f
LA	3481	2011-04-19 00:00:00	14	No capsular rupture	76	f
LA	2898	2011-06-15 00:00:00	3	No capsular rupture	76	t
LA	1469	2009-04-09 00:00:00	6	No capsular rupture	83	t
RA	3615	2010-02-16 00:00:00	2	No capsular rupture	84	f
LA	2445	2011-09-12 00:00:00	10	No capsular rupture	80	t
LA	3358	2009-09-30 00:00:00	11	No capsular rupture	69	t
RA	3393	2009-05-19 00:00:00	2	No capsular rupture	71	t
RA	1418	2012-05-10 00:00:00	5	No capsular rupture	79	t
LA	2018	2011-02-14 00:00:00	10	No capsular rupture	77	t
LA	13	2009-04-29 00:00:00	1	No capsular rupture	78	t
RA	1539	2010-05-03 00:00:00	10	No capsular rupture	60	f
LA	528	2011-03-25 00:00:00	5	No capsular rupture	87	t
LA	1828	2009-05-14 00:00:00	3	No capsular rupture	76	f
RA	2591	2009-07-07 00:00:00	14	No capsular rupture	88	t
LA	2560	2010-08-24 00:00:00	3	No capsular rupture	73	t
RA	848	2011-10-05 00:00:00	8	No capsular rupture	65	t
RA	3656	2010-08-04 00:00:00	11	No capsular rupture	96	f
RA	2277	2010-03-04 00:00:00	3	No capsular rupture	77	f
LA	3673	2011-09-15 00:00:00	14	No capsular rupture	58	f
LA	3613	2010-06-30 00:00:00	11	No capsular rupture	75	f
RA	4081	2011-12-28 00:00:00	11	No capsular rupture	75	f
RA	936	2012-01-16 00:00:00	8	No capsular rupture	87	t
LA	2936	2011-07-11 00:00:00	3	No capsular rupture	78	t
LA	1990	2011-01-25 00:00:00	10	No capsular rupture	71	t
RA	3114	2010-07-26 00:00:00	14	No capsular rupture	68	t
LA	841	2011-08-25 00:00:00	5	No capsular rupture	51	t
LA	1076	2009-03-02 00:00:00	9	No capsular rupture	74	t
LA	1578	2010-05-31 00:00:00	10	No capsular rupture	77	f
LA	2704	2010-12-09 00:00:00	3	No capsular rupture	86	f
RA	2125	2009-11-26 00:00:00	3	No capsular rupture	83	f
LA	915	2009-03-10 00:00:00	10	No capsular rupture	74	f
RA	4458	2012-10-23 00:00:00	2	No capsular rupture	61	f
RA	1905	2009-07-09 00:00:00	3	No capsular rupture	86	t
RA	1421	2010-03-01 00:00:00	10	No capsular rupture	73	t
RA	1307	2012-04-02 00:00:00	5	No capsular rupture	75	f
LA	4294	2012-06-19 00:00:00	2	No capsular rupture	73	f
LA	2611	2012-08-23 00:00:00	12	No capsular rupture	57	f
RA	3934	2011-04-14 00:00:00	2	No capsular rupture	88	t
LA	1814	2010-10-25 00:00:00	10	No capsular rupture	26	t
LA	1457	2012-07-02 00:00:00	9	No capsular rupture	85	t
LA	2071	2011-03-07 00:00:00	10	No capsular rupture	73	f
RA	3999	2011-10-19 00:00:00	11	No capsular rupture	72	f
LA	1174	2009-09-29 00:00:00	10	No capsular rupture	72	f
RA	1104	2009-07-13 00:00:00	9	No capsular rupture	87	f
RA	1266	2009-11-12 00:00:00	10	No capsular rupture	78	f
LA	3296	2009-02-03 00:00:00	2	No capsular rupture	82	t
RA	2176	2011-05-02 00:00:00	10	No capsular rupture	80	t
RA	2804	2011-03-02 00:00:00	3	No capsular rupture	76	t
RA	3384	2009-10-21 00:00:00	11	No capsular rupture	81	t
LA	2519	2011-11-25 00:00:00	12	No capsular rupture	75	t
RA	4128	2012-07-12 00:00:00	14	No capsular rupture	69	f
RA	3145	2012-07-27 00:00:00	10	No capsular rupture	65	f
RA	162	2010-04-19 00:00:00	5	No capsular rupture	87	t
LA	2070	2009-10-13 00:00:00	3	No capsular rupture	76	t
RA	2447	2010-07-01 00:00:00	3	No capsular rupture	70	t
RA	1583	2010-04-22 00:00:00	6	No capsular rupture	69	t
LA	124	2010-02-03 00:00:00	5	No capsular rupture	90	t
RA	3443	2010-01-13 00:00:00	11	No capsular rupture	67	t
RA	4060	2012-06-01 00:00:00	14	No capsular rupture	80	f
LA	3424	2009-12-02 00:00:00	11	No capsular rupture	76	t
RA	3723	2010-11-03 00:00:00	11	No capsular rupture	81	f
LA	3106	2010-07-22 00:00:00	14	No capsular rupture	72	f
RA	4451	2012-10-16 00:00:00	2	No capsular rupture	72	f
LA	390	2009-10-22 00:00:00	8	No capsular rupture	86	t
RA	2470	2011-09-19 00:00:00	10	No capsular rupture	67	t
RA	4012	2012-05-08 00:00:00	14	No capsular rupture	77	f
RA	3344	2009-09-16 00:00:00	11	Capsular rupture	70	f
RA	14	2012-08-30 00:00:00	1	No capsular rupture	76	t
RA	1673	2012-10-02 00:00:00	5	No capsular rupture	90	t
LA	910	2009-03-09 00:00:00	10	No capsular rupture	86	t
LA	2205	2010-01-19 00:00:00	3	No capsular rupture	68	t
LA	1631	2012-09-06 00:00:00	5	No capsular rupture	56	f
RA	3524	2010-03-31 00:00:00	11	No capsular rupture	70	f
LA	1839	2010-11-15 00:00:00	10	No capsular rupture	84	t
LA	2706	2010-12-16 00:00:00	3	No capsular rupture	71	f
LA	491	2010-06-02 00:00:00	8	No capsular rupture	76	t
RA	3833	2011-01-04 00:00:00	2	No capsular rupture	63	t
RA	2414	2009-02-16 00:00:00	14	No capsular rupture	83	f
RA	1278	2009-11-16 00:00:00	10	No capsular rupture	79	f
LA	4092	2011-11-22 00:00:00	2	No capsular rupture	79	t
RA	3781	2011-12-06 00:00:00	14	No capsular rupture	72	f
LA	1137	2009-08-24 00:00:00	10	No capsular rupture	75	f
RA	1955	2009-08-06 00:00:00	3	No capsular rupture	52	f
LA	1767	2010-09-22 00:00:00	10	No capsular rupture	82	t
RA	1082	2009-07-20 00:00:00	10	No capsular rupture	57	t
LA	3399	2009-05-26 00:00:00	2	No capsular rupture	86	f
RA	4020	2011-11-09 00:00:00	11	No capsular rupture	64	t
RA	4284	2012-07-04 00:00:00	11	No capsular rupture	77	t
LA	4055	2011-09-20 00:00:00	2	No capsular rupture	86	t
RA	1308	2009-12-03 00:00:00	10	No capsular rupture	83	f
RA	2551	2010-08-19 00:00:00	3	No capsular rupture	86	t
RA	4459	2012-10-23 00:00:00	2	No capsular rupture	71	f
RA	2717	2012-01-23 00:00:00	10	No capsular rupture	71	t
RA	120	2010-01-20 00:00:00	5	No capsular rupture	81	t
LA	2875	2011-05-30 00:00:00	3	No capsular rupture	84	t
LA	2887	2010-02-23 00:00:00	14	No capsular rupture	72	f
LA	604	2011-05-11 00:00:00	5	No capsular rupture	67	t
RA	1872	2009-06-23 00:00:00	3	No capsular rupture	90	t
RA	3342	2011-01-17 00:00:00	14	No capsular rupture	76	t
LA	1829	2009-05-14 00:00:00	3	No capsular rupture	80	f
RA	3181	2012-08-27 00:00:00	10	No capsular rupture	59	f
RA	891	2009-02-16 00:00:00	10	No capsular rupture	82	f
LA	829	2011-09-07 00:00:00	8	No capsular rupture	71	t
RA	2245	2011-05-31 00:00:00	10	No capsular rupture	61	t
RA	2193	2010-01-14 00:00:00	3	No capsular rupture	83	f
RA	3314	2012-10-15 00:00:00	10	No capsular rupture	75	f
RA	1169	2009-09-28 00:00:00	10	No capsular rupture	66	t
LA	3202	2010-10-04 00:00:00	14	No capsular rupture	77	t
RA	513	2011-03-23 00:00:00	5	No capsular rupture	84	t
RA	3942	2011-04-26 00:00:00	2	No capsular rupture	72	t
LA	1100	2012-07-02 00:00:00	8	No capsular rupture	61	f
LA	3917	2011-03-29 00:00:00	2	No capsular rupture	74	f
LA	1272	2009-11-12 00:00:00	10	No capsular rupture	59	f
RA	3367	2011-01-31 00:00:00	14	No capsular rupture	95	f
RA	42	2011-08-29 00:00:00	13	No capsular rupture	67	t
LA	1351	2010-02-01 00:00:00	10	No capsular rupture	91	t
RA	3616	2010-06-30 00:00:00	11	No capsular rupture	81	t
LA	1529	2010-04-26 00:00:00	10	No capsular rupture	49	f
LA	3712	2010-10-27 00:00:00	11	No capsular rupture	71	f
LA	1444	2009-02-09 00:00:00	6	No capsular rupture	85	t
RA	619	2011-05-18 00:00:00	5	No capsular rupture	55	f
RA	2788	2011-02-23 00:00:00	3	No capsular rupture	86	t
LA	3062	2010-06-24 00:00:00	14	No capsular rupture	70	f
LA	3746	2010-11-24 00:00:00	11	No capsular rupture	59	f
LA	3741	2010-11-24 00:00:00	11	No capsular rupture	73	f
LA	2981	2010-04-22 00:00:00	14	No capsular rupture	73	t
RA	502	2011-03-17 00:00:00	5	No capsular rupture	78	t
LA	4064	2011-10-25 00:00:00	2	No capsular rupture	61	t
LA	2778	2011-02-17 00:00:00	3	No capsular rupture	76	f
LA	2500	2010-08-09 00:00:00	3	No capsular rupture	82	f
RA	2586	2010-09-02 00:00:00	3	No capsular rupture	81	t
LA	914	2011-11-28 00:00:00	8	No capsular rupture	64	f
RA	3332	2009-03-03 00:00:00	2	No capsular rupture	85	t
LA	1235	2012-02-16 00:00:00	5	No capsular rupture	77	t
RA	1104	2009-07-30 00:00:00	10	No capsular rupture	72	f
LA	3525	2009-10-27 00:00:00	2	No capsular rupture	73	t
RA	2379	2009-01-27 00:00:00	14	No capsular rupture	60	f
RA	2670	2009-09-15 00:00:00	14	No capsular rupture	85	t
LA	664	2011-03-09 00:00:00	8	No capsular rupture	83	f
LA	2318	2010-12-07 00:00:00	12	No capsular rupture	54	t
RA	984	2011-11-03 00:00:00	5	No capsular rupture	76	f
RA	2544	2009-05-19 00:00:00	14	No capsular rupture	93	t
LA	3279	2010-11-25 00:00:00	14	No capsular rupture	81	f
RA	876	2011-10-27 00:00:00	8	No capsular rupture	77	f
LA	2980	2010-04-22 00:00:00	14	No capsular rupture	75	t
RA	4389	2012-08-28 00:00:00	2	No capsular rupture	58	f
RA	2797	2011-03-02 00:00:00	3	No capsular rupture	51	f
RA	4167	2012-07-30 00:00:00	14	No capsular rupture	85	f
RA	2610	2012-08-23 00:00:00	12	No capsular rupture	74	f
RA	1880	2009-06-25 00:00:00	3	No capsular rupture	75	t
LA	2047	2009-09-17 00:00:00	3	No capsular rupture	48	f
RA	3461	2010-01-27 00:00:00	11	No capsular rupture	87	t
LA	2363	2011-02-11 00:00:00	12	No capsular rupture	50	t
LA	4231	2012-04-24 00:00:00	2	No capsular rupture	68	t
RA	2201	2010-01-19 00:00:00	3	No capsular rupture	76	f
RA	1248	2012-10-18 00:00:00	8	No capsular rupture	57	f
LA	2686	2010-11-04 00:00:00	3	No capsular rupture	71	f
RA	2459	2009-03-19 00:00:00	14	No capsular rupture	58	t
LA	1745	2009-03-02 00:00:00	3	No capsular rupture	89	t
RA	4368	2012-08-14 00:00:00	2	No capsular rupture	80	t
RA	4161	2012-03-14 00:00:00	11	No capsular rupture	76	f
LA	1828	2010-11-08 00:00:00	10	No capsular rupture	56	t
RA	4091	2012-01-11 00:00:00	11	No capsular rupture	63	f
LA	2922	2010-03-18 00:00:00	14	No capsular rupture	86	f
RA	1366	2010-02-08 00:00:00	10	No capsular rupture	79	t
LA	279	2010-10-12 00:00:00	5	No capsular rupture	72	f
RA	2253	2011-06-09 00:00:00	10	No capsular rupture	78	t
RA	3370	2011-02-01 00:00:00	14	No capsular rupture	85	f
RA	2434	2010-06-24 00:00:00	3	No capsular rupture	74	t
LA	1090	2009-07-22 00:00:00	10	No capsular rupture	44	f
RA	735	2011-07-27 00:00:00	5	No capsular rupture	61	f
RA	3890	2011-03-08 00:00:00	2	No capsular rupture	27	f
RA	813	2011-08-15 00:00:00	5	No capsular rupture	79	t
RA	461	2011-02-14 00:00:00	5	No capsular rupture	74	t
LA	2860	2011-05-16 00:00:00	3	No capsular rupture	85	t
LA	795	2011-08-22 00:00:00	8	No capsular rupture	82	f
RA	394	2010-12-27 00:00:00	5	No capsular rupture	69	t
LA	1110	2012-07-09 00:00:00	8	No capsular rupture	77	t
LA	2167	2009-12-17 00:00:00	3	No capsular rupture	79	f
LA	1228	2012-02-09 00:00:00	5	No capsular rupture	80	f
RA	3429	2009-06-23 00:00:00	2	No capsular rupture	62	t
RA	3562	2010-05-12 00:00:00	11	No capsular rupture	64	f
RA	1722	2010-09-01 00:00:00	10	No capsular rupture	80	f
LA	2145	2009-12-10 00:00:00	3	No capsular rupture	52	t
RA	1981	2009-08-19 00:00:00	3	No capsular rupture	82	f
RA	2517	2009-04-28 00:00:00	14	No capsular rupture	81	t
RA	1307	2011-05-09 00:00:00	9	No capsular rupture	97	t
RA	891	2011-10-06 00:00:00	5	No capsular rupture	74	t
LA	2691	2012-01-12 00:00:00	10	No capsular rupture	55	f
RA	1438	2012-06-06 00:00:00	5	No capsular rupture	77	f
LA	1163	2009-11-30 00:00:00	9	No capsular rupture	88	t
RA	2998	2012-06-11 00:00:00	10	No capsular rupture	63	t
RA	3682	2011-09-22 00:00:00	14	No capsular rupture	79	t
LA	4223	2012-05-09 00:00:00	11	No capsular rupture	77	f
LA	2605	2010-09-16 00:00:00	3	No capsular rupture	97	t
RA	2890	2010-02-25 00:00:00	14	No capsular rupture	76	t
LA	1629	2010-07-05 00:00:00	10	No capsular rupture	91	t
LA	2501	2009-04-20 00:00:00	14	No capsular rupture	87	t
RA	3939	2011-04-19 00:00:00	2	No capsular rupture	71	t
LA	2261	2010-02-25 00:00:00	3	No capsular rupture	74	f
LA	4168	2012-03-28 00:00:00	11	No capsular rupture	65	f
RA	1084	2009-07-20 00:00:00	10	No capsular rupture	76	t
LA	1771	2009-03-24 00:00:00	3	No capsular rupture	72	t
RA	3033	2010-06-01 00:00:00	14	No capsular rupture	61	t
RA	592	2011-04-28 00:00:00	5	No capsular rupture	69	f
RA	2202	2011-05-12 00:00:00	10	No capsular rupture	61	t
RA	783	2011-08-08 00:00:00	5	No capsular rupture	74	t
LA	515	2010-07-26 00:00:00	8	No capsular rupture	77	t
RA	3408	2011-02-22 00:00:00	14	No capsular rupture	77	f
RA	2471	2010-07-20 00:00:00	3	No capsular rupture	73	t
RA	791	2011-08-22 00:00:00	8	No capsular rupture	85	f
LA	2505	2010-08-11 00:00:00	3	Capsular rupture	74	t
LA	3567	2010-05-12 00:00:00	11	No capsular rupture	75	t
LA	3356	2011-01-25 00:00:00	14	No capsular rupture	74	t
LA	3976	2011-05-24 00:00:00	2	No capsular rupture	73	t
RA	2061	2011-03-02 00:00:00	10	No capsular rupture	77	t
RA	934	2012-01-16 00:00:00	8	No capsular rupture	75	f
LA	1760	2009-03-11 00:00:00	3	No capsular rupture	70	t
RA	147	2010-03-29 00:00:00	5	No capsular rupture	83	t
LA	221	2012-11-14 00:00:00	13	No capsular rupture	79	t
LA	2442	2010-07-01 00:00:00	3	No capsular rupture	79	t
LA	3049	2012-06-27 00:00:00	10	No capsular rupture	81	t
LA	2978	2010-04-20 00:00:00	14	No capsular rupture	82	f
RA	2365	2009-01-20 00:00:00	14	No capsular rupture	65	f
LA	3076	2010-07-01 00:00:00	14	No capsular rupture	74	f
RA	3410	2009-11-18 00:00:00	11	No capsular rupture	87	f
RA	3166	2010-08-26 00:00:00	14	No capsular rupture	81	f
	26	2010-10-19 00:00:00	7	No capsular rupture	76	t
LA	1014	2012-03-26 00:00:00	8	No capsular rupture	60	f
LA	4414	2012-11-14 00:00:00	11	No capsular rupture	89	t
LA	41	2011-01-12 00:00:00	7	No capsular rupture	86	t
RA	1699	2012-10-22 00:00:00	5	No capsular rupture	82	t
RA	4284	2012-06-12 00:00:00	2	No capsular rupture	76	f
LA	501	2010-07-07 00:00:00	8	No capsular rupture	76	f
LA	3997	2011-07-12 00:00:00	2	No capsular rupture	80	t
RA	1178	2009-10-05 00:00:00	10	No capsular rupture	75	t
RA	1093	2012-06-25 00:00:00	8	No capsular rupture	61	f
LA	2093	2011-03-14 00:00:00	10	No capsular rupture	81	f
RA	1588	2010-04-29 00:00:00	6	No capsular rupture	44	t
LA	4058	2011-09-27 00:00:00	2	No capsular rupture	74	f
RA	1942	2009-07-30 00:00:00	3	No capsular rupture	69	t
RA	4033	2011-08-30 00:00:00	2	No capsular rupture	79	t
LA	2277	2010-08-06 00:00:00	12	No capsular rupture	71	t
RA	2597	2010-09-09 00:00:00	3	No capsular rupture	82	t
RA	1562	2010-05-10 00:00:00	10	No capsular rupture	75	t
LA	2461	2010-07-15 00:00:00	3	No capsular rupture	63	f
RA	474	2011-03-07 00:00:00	5	No capsular rupture	70	t
RA	3466	2011-04-12 00:00:00	14	No capsular rupture	78	f
LA	2207	2011-05-16 00:00:00	10	No capsular rupture	53	t
LA	1902	2009-07-09 00:00:00	3	No capsular rupture	85	t
RA	2875	2012-03-26 00:00:00	10	No capsular rupture	79	t
LA	1729	2012-10-31 00:00:00	5	No capsular rupture	70	f
RA	2099	2011-03-17 00:00:00	10	No capsular rupture	56	t
LA	1925	2010-12-16 00:00:00	10	No capsular rupture	54	f
LA	2457	2010-07-08 00:00:00	3	No capsular rupture	44	f
RA	2796	2009-12-08 00:00:00	14	No capsular rupture	69	t
LA	2404	2009-02-09 00:00:00	14	No capsular rupture	74	t
RA	1733	2009-02-26 00:00:00	3	No capsular rupture	81	t
RA	3324	2009-08-26 00:00:00	11	No capsular rupture	90	t
RA	4392	2012-10-24 00:00:00	11	No capsular rupture	81	t
LA	1368	2011-11-14 00:00:00	9	No capsular rupture	80	f
LA	1127	2011-12-22 00:00:00	5	No capsular rupture	71	f
LA	3449	2009-07-28 00:00:00	2	No capsular rupture	71	t
LA	982	2009-04-16 00:00:00	10	No capsular rupture	74	f
LA	4098	2012-01-18 00:00:00	11	No capsular rupture	79	f
RA	3514	2009-10-20 00:00:00	2	No capsular rupture	59	t
LA	2457	2011-09-14 00:00:00	10	No capsular rupture	70	f
LA	3798	2011-02-02 00:00:00	11	No capsular rupture	49	f
RA	3309	2012-10-09 00:00:00	10	No capsular rupture	81	t
LA	1086	2009-05-11 00:00:00	9	No capsular rupture	103	t
RA	3861	2011-02-08 00:00:00	2	No capsular rupture	76	t
RA	1687	2010-08-02 00:00:00	10	No capsular rupture	66	f
RA	2636	2012-11-09 00:00:00	12	No capsular rupture	55	t
RA	1006	2011-11-16 00:00:00	5	No capsular rupture	79	f
RA	1426	2012-04-16 00:00:00	9	No capsular rupture	83	t
LA	324	2010-11-11 00:00:00	5	No capsular rupture	85	f
LA	2167	2009-11-06 00:00:00	12	No capsular rupture	72	f
RA	1336	2012-04-10 00:00:00	5	No capsular rupture	67	t
LA	1412	2010-02-22 00:00:00	10	No capsular rupture	68	f
RA	3703	2010-06-22 00:00:00	2	No capsular rupture	80	t
LA	2344	2010-04-29 00:00:00	3	No capsular rupture	87	t
LA	2228	2010-04-09 00:00:00	12	No capsular rupture	76	f
LA	3510	2011-05-19 00:00:00	14	No capsular rupture	67	t
RA	3007	2012-06-11 00:00:00	10	No capsular rupture	65	f
LA	4246	2012-10-09 00:00:00	14	No capsular rupture	73	t
LA	2744	2009-11-10 00:00:00	14	No capsular rupture	78	t
RA	3786	2011-01-19 00:00:00	11	No capsular rupture	87	t
RA	2991	2010-04-27 00:00:00	14	No capsular rupture	79	t
RA	239	2010-09-01 00:00:00	5	No capsular rupture	82	f
LA	123	2012-04-18 00:00:00	13	No capsular rupture	83	t
LA	1936	2009-07-30 00:00:00	3	No capsular rupture	80	t
LA	1036	2011-11-24 00:00:00	5	No capsular rupture	77	t
LA	2524	2009-04-30 00:00:00	14	No capsular rupture	77	f
LA	3428	2009-06-23 00:00:00	2	No capsular rupture	85	t
RA	2197	2010-01-29 00:00:00	12	No capsular rupture	72	f
LA	2658	2011-12-19 00:00:00	10	No capsular rupture	64	t
RA	4277	2012-06-27 00:00:00	11	No capsular rupture	82	t
LA	4352	2012-09-19 00:00:00	11	No capsular rupture	54	f
LA	3084	2010-07-08 00:00:00	14	No capsular rupture	52	f
RA	1258	2012-03-01 00:00:00	5	No capsular rupture	75	f
LA	607	2010-11-12 00:00:00	8	No capsular rupture	80	f
RA	1965	2009-08-12 00:00:00	3	No capsular rupture	78	f
RA	2727	2009-10-22 00:00:00	14	No capsular rupture	77	f
RA	1205	2009-10-15 00:00:00	10	No capsular rupture	76	t
RA	1682	2009-01-23 00:00:00	3	No capsular rupture	88	t
LA	956	2009-04-06 00:00:00	10	No capsular rupture	72	f
LA	3866	2011-02-15 00:00:00	2	No capsular rupture	77	f
RA	3630	2010-03-02 00:00:00	2	No capsular rupture	66	t
RA	1781	2010-09-28 00:00:00	10	No capsular rupture	84	t
RA	1334	2011-08-08 00:00:00	9	No capsular rupture	90	f
LA	355	2009-08-05 00:00:00	8	No capsular rupture	84	t
LA	3912	2011-03-29 00:00:00	2	No capsular rupture	85	t
RA	314	2010-11-08 00:00:00	5	No capsular rupture	73	t
RA	2299	2010-10-29 00:00:00	12	No capsular rupture	91	t
RA	265	2009-02-27 00:00:00	8	No capsular rupture	87	t
LA	2093	2009-10-22 00:00:00	3	No capsular rupture	82	t
RA	1374	2011-11-28 00:00:00	9	No capsular rupture	80	t
RA	2110	2009-11-19 00:00:00	3	No capsular rupture	79	f
LA	2110	2011-03-21 00:00:00	10	No capsular rupture	66	t
LA	1188	2009-10-08 00:00:00	10	No capsular rupture	78	t
LA	3123	2010-07-29 00:00:00	14	No capsular rupture	48	f
LA	749	2011-08-01 00:00:00	5	No capsular rupture	77	t
RA	2187	2010-01-13 00:00:00	3	No capsular rupture	65	f
LA	4083	2012-06-12 00:00:00	14	No capsular rupture	91	f
LA	1628	2012-09-05 00:00:00	5	No capsular rupture	81	t
LA	2228	2010-01-28 00:00:00	3	No capsular rupture	85	t
RA	1378	2011-12-05 00:00:00	9	No capsular rupture	88	t
RA	1492	2010-04-01 00:00:00	10	No capsular rupture	79	t
RA	4235	2012-10-04 00:00:00	14	No capsular rupture	78	f
RA	2236	2010-02-04 00:00:00	3	No capsular rupture	73	f
LA	3789	2010-10-19 00:00:00	2	No capsular rupture	82	t
RA	3644	2011-09-01 00:00:00	14	No capsular rupture	70	f
RA	3169	2010-08-26 00:00:00	14	No capsular rupture	78	t
LA	1000	2009-04-27 00:00:00	10	No capsular rupture	83	t
LA	3820	2010-12-07 00:00:00	2	No capsular rupture	78	t
LA	4028	2011-08-23 00:00:00	2	No capsular rupture	73	f
LA	1846	2009-05-25 00:00:00	3	No capsular rupture	86	f
LA	2735	2009-11-05 00:00:00	14	No capsular rupture	77	f
RA	3655	2011-09-08 00:00:00	14	No capsular rupture	80	t
RA	2153	2009-12-15 00:00:00	3	No capsular rupture	78	f
LA	3289	2010-12-02 00:00:00	14	No capsular rupture	66	t
LA	981	2012-02-29 00:00:00	8	No capsular rupture	75	f
RA	3517	2009-10-20 00:00:00	2	No capsular rupture	80	t
RA	3497	2011-05-10 00:00:00	14	No capsular rupture	74	f
RA	1924	2009-07-21 00:00:00	3	No capsular rupture	82	t
LA	539	2010-08-18 00:00:00	8	No capsular rupture	80	f
LA	2547	2010-08-19 00:00:00	3	No capsular rupture	84	f
LA	1610	2010-06-21 00:00:00	10	No capsular rupture	74	t
LA	1899	2009-07-07 00:00:00	3	No capsular rupture	72	f
LA	200	2010-06-28 00:00:00	5	No capsular rupture	81	t
RA	1558	2012-08-02 00:00:00	5	No capsular rupture	80	f
LA	938	2009-03-26 00:00:00	10	No capsular rupture	56	f
LA	1070	2011-12-06 00:00:00	5	No capsular rupture	75	t
LA	2578	2012-05-04 00:00:00	12	No capsular rupture	82	t
RA	1271	2010-12-06 00:00:00	9	No capsular rupture	92	f
RA	3418	2011-03-01 00:00:00	14	No capsular rupture	79	f
RA	1945	2009-08-04 00:00:00	3	No capsular rupture	52	t
RA	464	2011-02-16 00:00:00	5	No capsular rupture	76	t
RA	274	2009-03-09 00:00:00	8	No capsular rupture	71	t
LA	399	2010-12-27 00:00:00	5	No capsular rupture	63	t
RA	610	2010-12-06 00:00:00	8	No capsular rupture	81	t
RA	1020	2009-06-08 00:00:00	10	No capsular rupture	75	t
RA	2633	2009-08-25 00:00:00	14	No capsular rupture	72	f
LA	2918	2010-03-15 00:00:00	14	No capsular rupture	78	f
RA	2448	2011-07-15 00:00:00	12	No capsular rupture	50	f
LA	1686	2009-01-29 00:00:00	3	No capsular rupture	87	f
LA	2301	2011-07-04 00:00:00	10	No capsular rupture	79	f
RA	1056	2011-12-01 00:00:00	5	No capsular rupture	77	f
RA	3306	2012-10-08 00:00:00	10	No capsular rupture	72	t
LA	2181	2010-01-11 00:00:00	3	No capsular rupture	73	t
LA	3885	2012-02-16 00:00:00	14	No capsular rupture	55	t
LA	2905	2010-03-04 00:00:00	14	No capsular rupture	42	f
LA	1448	2012-06-11 00:00:00	9	No capsular rupture	79	t
LA	2474	2009-03-26 00:00:00	14	No capsular rupture	86	f
RA	4135	2012-07-16 00:00:00	14	No capsular rupture	66	t
RA	2945	2011-07-25 00:00:00	3	No capsular rupture	73	t
RA	1271	2012-03-08 00:00:00	5	No capsular rupture	73	f
RA	1702	2012-10-22 00:00:00	5	No capsular rupture	72	f
RA	123	2010-02-03 00:00:00	5	No capsular rupture	92	t
RA	1352	2012-04-12 00:00:00	5	No capsular rupture	75	t
LA	2287	2010-03-11 00:00:00	3	No capsular rupture	88	f
RA	181	2010-05-05 00:00:00	5	No capsular rupture	73	t
LA	1201	2009-10-14 00:00:00	10	No capsular rupture	79	f
LA	3555	2009-11-17 00:00:00	2	No capsular rupture	34	f
RA	1018	2012-04-02 00:00:00	8	No capsular rupture	65	f
RA	1483	2009-06-17 00:00:00	6	No capsular rupture	84	t
LA	618	2010-12-13 00:00:00	8	No capsular rupture	87	t
RA	2697	2010-12-02 00:00:00	3	No capsular rupture	72	t
RA	3409	2011-02-22 00:00:00	14	No capsular rupture	71	t
LA	2483	2009-03-31 00:00:00	14	No capsular rupture	38	f
RA	2407	2010-06-01 00:00:00	3	No capsular rupture	75	f
RA	1195	2009-10-12 00:00:00	10	No capsular rupture	74	f
RA	2348	2011-07-25 00:00:00	10	No capsular rupture	73	t
RA	1012	2012-03-26 00:00:00	8	No capsular rupture	78	t
RA	3112	2012-07-23 00:00:00	10	No capsular rupture	79	f
RA	2369	2010-05-14 00:00:00	3	No capsular rupture	52	t
RA	3163	2010-08-24 00:00:00	14	No capsular rupture	79	t
RA	983	2009-04-20 00:00:00	10	No capsular rupture	70	t
LA	2108	2009-03-06 00:00:00	12	No capsular rupture	62	t
LA	3235	2010-10-25 00:00:00	14	No capsular rupture	72	t
LA	2068	2009-10-13 00:00:00	3	No capsular rupture	83	t
LA	1530	2012-07-19 00:00:00	5	No capsular rupture	86	f
LA	1126	2011-12-22 00:00:00	5	No capsular rupture	72	t
LA	851	2011-08-31 00:00:00	5	No capsular rupture	91	t
LA	2402	2010-05-31 00:00:00	3	No capsular rupture	81	t
RA	3990	2011-07-05 00:00:00	2	No capsular rupture	80	t
LA	3994	2011-10-19 00:00:00	11	No capsular rupture	81	f
RA	2732	2011-01-19 00:00:00	3	No capsular rupture	84	f
	3307	2009-02-12 00:00:00	2	No capsular rupture	80	t
RA	4093	2011-11-22 00:00:00	2	No capsular rupture	61	t
RA	37	2011-08-03 00:00:00	13	No capsular rupture	83	t
LA	3906	2011-06-29 00:00:00	11	No capsular rupture	79	t
LA	803	2011-08-11 00:00:00	5	No capsular rupture	74	f
RA	2785	2012-02-22 00:00:00	10	No capsular rupture	71	t
RA	2783	2012-02-22 00:00:00	10	No capsular rupture	73	t
LA	1750	2012-11-08 00:00:00	5	No capsular rupture	55	t
RA	1916	2010-12-13 00:00:00	10	No capsular rupture	88	t
LA	86	2011-09-08 00:00:00	7	No capsular rupture	86	t
LA	1514	2012-07-18 00:00:00	5	No capsular rupture	65	f
RA	3834	2011-03-30 00:00:00	11	No capsular rupture	79	f
RA	1247	2009-11-05 00:00:00	10	No capsular rupture	93	t
RA	996	2011-11-10 00:00:00	5	No capsular rupture	78	t
LA	985	2011-11-08 00:00:00	5	No capsular rupture	45	f
LA	1762	2009-03-18 00:00:00	3	No capsular rupture	93	t
LA	4101	2012-06-28 00:00:00	14	No capsular rupture	73	f
RA	1170	2009-09-28 00:00:00	10	No capsular rupture	91	f
RA	2858	2010-02-01 00:00:00	14	No capsular rupture	69	t
LA	4207	2012-04-25 00:00:00	11	No capsular rupture	72	f
LA	3627	2010-03-02 00:00:00	2	No capsular rupture	77	f
RA	2982	2010-04-22 00:00:00	14	No capsular rupture	68	f
LA	2386	2010-05-18 00:00:00	3	No capsular rupture	72	t
LA	1745	2010-09-13 00:00:00	10	No capsular rupture	72	f
LA	3483	2009-09-01 00:00:00	2	No capsular rupture	81	f
LA	1412	2012-03-05 00:00:00	9	No capsular rupture	72	f
RA	3205	2009-04-01 00:00:00	11	No capsular rupture	81	f
RA	2258	2010-02-24 00:00:00	3	No capsular rupture	86	t
RA	4066	2011-10-25 00:00:00	2	No capsular rupture	61	t
LA	860	2009-01-26 00:00:00	10	No capsular rupture	87	t
RA	2715	2012-01-23 00:00:00	10	No capsular rupture	87	f
LA	4148	2012-02-02 00:00:00	2	No capsular rupture	75	f
LA	2203	2011-05-12 00:00:00	10	No capsular rupture	75	t
LA	1038	2012-04-23 00:00:00	8	No capsular rupture	77	f
LA	786	2011-08-08 00:00:00	5	No capsular rupture	77	f
LA	2593	2011-11-28 00:00:00	10	No capsular rupture	79	t
RA	623	2011-05-19 00:00:00	5	No capsular rupture	76	t
RA	4279	2012-06-27 00:00:00	11	No capsular rupture	85	t
RA	1401	2010-02-17 00:00:00	10	No capsular rupture	70	t
LA	931	2012-01-16 00:00:00	8	No capsular rupture	93	t
LA	1688	2009-01-29 00:00:00	3	No capsular rupture	93	t
RA	4260	2012-05-24 00:00:00	2	No capsular rupture	73	f
LA	3201	2010-10-04 00:00:00	14	No capsular rupture	79	f
RA	394	2009-11-04 00:00:00	8	No capsular rupture	88	f
LA	1098	2009-07-27 00:00:00	10	No capsular rupture	84	t
LA	1248	2010-09-27 00:00:00	9	No capsular rupture	91	t
LA	3317	2009-02-17 00:00:00	2	No capsular rupture	83	f
RA	1592	2012-08-13 00:00:00	5	No capsular rupture	75	t
RA	3500	2009-09-22 00:00:00	2	No capsular rupture	79	t
RA	1855	2009-05-27 00:00:00	3	No capsular rupture	73	f
RA	3600	2011-08-04 00:00:00	14	No capsular rupture	80	f
LA	2038	2011-02-21 00:00:00	10	No capsular rupture	70	t
RA	2254	2010-02-18 00:00:00	3	No capsular rupture	74	t
LA	2556	2009-06-09 00:00:00	14	No capsular rupture	80	f
RA	896	2009-02-23 00:00:00	10	No capsular rupture	77	t
RA	2662	2009-09-10 00:00:00	14	No capsular rupture	90	t
RA	657	2011-02-28 00:00:00	8	No capsular rupture	82	t
LA	2873	2012-03-22 00:00:00	10	No capsular rupture	65	t
LA	2357	2011-02-04 00:00:00	12	No capsular rupture	73	f
LA	3580	2009-12-22 00:00:00	2	No capsular rupture	90	f
RA	1197	2012-09-05 00:00:00	8	No capsular rupture	66	f
RA	3945	2012-03-15 00:00:00	14	No capsular rupture	84	t
LA	3934	2011-08-24 00:00:00	11	No capsular rupture	68	f
RA	1019	2012-04-02 00:00:00	8	No capsular rupture	79	t
LA	2468	2011-09-19 00:00:00	10	No capsular rupture	76	f
RA	2723	2009-10-20 00:00:00	14	No capsular rupture	61	t
RA	4344	2012-07-31 00:00:00	2	No capsular rupture	66	t
LA	4024	2011-11-09 00:00:00	11	No capsular rupture	77	t
LA	2346	2010-04-29 00:00:00	3	No capsular rupture	75	f
LA	3470	2011-04-12 00:00:00	14	No capsular rupture	72	t
LA	182	2010-05-10 00:00:00	5	No capsular rupture	51	f
RA	4168	2012-07-30 00:00:00	14	No capsular rupture	83	t
RA	3854	2011-04-20 00:00:00	11	No capsular rupture	74	f
LA	1787	2009-04-02 00:00:00	3	No capsular rupture	79	t
RA	2217	2011-05-23 00:00:00	10	No capsular rupture	68	t
RA	1268	2012-03-08 00:00:00	5	No capsular rupture	78	f
RA	3486	2009-09-08 00:00:00	2	No capsular rupture	83	t
RA	2073	2009-10-13 00:00:00	3	No capsular rupture	84	t
RA	273	2010-10-11 00:00:00	5	No capsular rupture	78	f
RA	3966	2011-09-21 00:00:00	11	No capsular rupture	73	f
LA	1668	2010-07-26 00:00:00	10	No capsular rupture	81	f
LA	727	2011-07-26 00:00:00	5	No capsular rupture	72	f
RA	367	2010-12-06 00:00:00	5	No capsular rupture	74	f
RA	2987	2010-04-26 00:00:00	14	No capsular rupture	91	t
LA	961	2012-02-06 00:00:00	8	No capsular rupture	71	t
LA	2917	2010-03-15 00:00:00	14	No capsular rupture	72	t
RA	3920	2011-04-05 00:00:00	2	No capsular rupture	79	t
LA	3525	2011-06-07 00:00:00	14	No capsular rupture	85	t
RA	1085	2009-05-11 00:00:00	9	No capsular rupture	85	t
RA	835	2011-09-19 00:00:00	8	No capsular rupture	67	t
RA	3646	2010-03-23 00:00:00	2	No capsular rupture	49	t
LA	4246	2012-05-15 00:00:00	2	No capsular rupture	65	f
RA	1343	2012-04-11 00:00:00	5	Capsular rupture	81	f
LA	2867	2011-05-20 00:00:00	3	No capsular rupture	69	f
RA	788	2011-08-17 00:00:00	8	No capsular rupture	90	f
RA	2895	2012-04-16 00:00:00	10	No capsular rupture	66	f
LA	2135	2009-07-03 00:00:00	12	No capsular rupture	79	f
RA	809	2011-08-15 00:00:00	5	No capsular rupture	62	f
RA	1209	2012-02-02 00:00:00	5	No capsular rupture	80	t
RA	1683	2012-10-04 00:00:00	5	No capsular rupture	48	f
RA	1638	2010-07-12 00:00:00	10	No capsular rupture	83	t
LA	171	2012-07-25 00:00:00	13	No capsular rupture	85	t
RA	4154	2012-07-23 00:00:00	14	No capsular rupture	69	f
RA	2053	2009-10-06 00:00:00	3	No capsular rupture	80	t
RA	3881	2012-02-14 00:00:00	14	No capsular rupture	70	f
RA	3721	2010-07-06 00:00:00	2	No capsular rupture	75	f
LA	3469	2009-08-18 00:00:00	2	No capsular rupture	79	t
LA	1062	2011-12-02 00:00:00	5	No capsular rupture	75	t
RA	3758	2011-11-24 00:00:00	14	No capsular rupture	71	t
LA	1775	2010-09-27 00:00:00	10	No capsular rupture	81	t
RA	2985	2012-05-30 00:00:00	10	No capsular rupture	83	f
RA	2574	2010-08-26 00:00:00	3	No capsular rupture	23	t
LA	4420	2012-09-18 00:00:00	2	No capsular rupture	78	t
LA	597	2010-11-03 00:00:00	8	No capsular rupture	73	f
RA	4182	2012-02-28 00:00:00	2	No capsular rupture	54	t
LA	552	2010-08-30 00:00:00	8	No capsular rupture	83	t
LA	3281	2009-07-01 00:00:00	11	No capsular rupture	27	f
LA	1302	2012-04-02 00:00:00	5	No capsular rupture	79	t
LA	3086	2010-07-12 00:00:00	14	No capsular rupture	81	t
RA	3944	2011-08-31 00:00:00	11	No capsular rupture	61	t
LA	604	2012-02-01 00:00:00	5	No capsular rupture	72	t
LA	2660	2010-10-14 00:00:00	3	No capsular rupture	74	f
LA	3990	2011-10-12 00:00:00	11	No capsular rupture	81	t
RA	2399	2011-04-08 00:00:00	12	No capsular rupture	65	t
LA	1647	2010-09-08 00:00:00	6	No capsular rupture	84	t
RA	2460	2011-09-15 00:00:00	10	No capsular rupture	75	f
RA	4031	2011-08-23 00:00:00	2	No capsular rupture	86	t
RA	3173	2010-09-21 00:00:00	14	No capsular rupture	74	f
LA	3309	2010-12-14 00:00:00	14	No capsular rupture	74	f
LA	763	2011-08-08 00:00:00	8	No capsular rupture	78	t
LA	1724	2009-02-19 00:00:00	3	No capsular rupture	75	f
LA	268	2010-10-07 00:00:00	5	No capsular rupture	76	f
RA	3100	2012-07-17 00:00:00	10	No capsular rupture	89	t
RA	69	2009-08-25 00:00:00	5	No capsular rupture	79	t
RA	3841	2011-01-11 00:00:00	2	No capsular rupture	82	t
LA	2828	2012-03-05 00:00:00	10	No capsular rupture	77	t
RA	4143	2012-02-29 00:00:00	11	No capsular rupture	62	t
RA	3002	2012-06-11 00:00:00	10	No capsular rupture	60	f
RA	3875	2012-02-13 00:00:00	14	No capsular rupture	80	f
RA	1757	2009-03-10 00:00:00	3	No capsular rupture	81	t
RA	2393	2011-08-29 00:00:00	10	No capsular rupture	88	t
RA	6	2009-04-06 00:00:00	8	No capsular rupture	75	t
LA	3035	2010-06-01 00:00:00	14	No capsular rupture	71	f
LA	3386	2009-05-12 00:00:00	2	No capsular rupture	76	t
RA	4227	2012-04-24 00:00:00	2	No capsular rupture	86	t
RA	1780	2009-03-31 00:00:00	3	No capsular rupture	85	t
RA	3704	2010-06-22 00:00:00	2	No capsular rupture	79	t
RA	3759	2010-12-08 00:00:00	11	No capsular rupture	82	t
RA	2668	2009-09-14 00:00:00	14	No capsular rupture	71	t
LA	3461	2009-08-11 00:00:00	2	No capsular rupture	81	f
RA	3836	2011-01-04 00:00:00	2	No capsular rupture	85	t
LA	3673	2010-09-15 00:00:00	11	No capsular rupture	63	f
LA	2520	2011-12-09 00:00:00	12	No capsular rupture	67	f
LA	384	2009-09-23 00:00:00	8	No capsular rupture	76	t
RA	2517	2011-10-17 00:00:00	10	No capsular rupture	80	f
LA	2403	2010-05-31 00:00:00	3	No capsular rupture	76	t
LA	406	2010-12-28 00:00:00	5	No capsular rupture	74	t
LA	2411	2011-09-05 00:00:00	10	No capsular rupture	83	t
LA	634	2011-05-26 00:00:00	5	No capsular rupture	74	t
RA	1985	2011-01-24 00:00:00	10	No capsular rupture	87	t
LA	1310	2012-04-02 00:00:00	5	No capsular rupture	68	t
LA	1531	2010-04-27 00:00:00	10	No capsular rupture	81	f
RA	1254	2012-03-01 00:00:00	5	No capsular rupture	65	t
RA	2639	2010-10-05 00:00:00	3	No capsular rupture	71	t
RA	925	2009-03-19 00:00:00	10	No capsular rupture	88	t
LA	61	2009-06-18 00:00:00	5	No capsular rupture	71	f
LA	3231	2009-04-22 00:00:00	11	No capsular rupture	80	t
LA	1543	2010-05-03 00:00:00	10	No capsular rupture	81	f
RA	3418	2009-11-25 00:00:00	11	No capsular rupture	66	f
LA	3980	2011-06-07 00:00:00	2	No capsular rupture	71	f
LA	2896	2012-04-16 00:00:00	10	No capsular rupture	91	f
RA	894	2011-10-06 00:00:00	5	No capsular rupture	80	f
RA	2522	2011-10-18 00:00:00	10	No capsular rupture	75	f
RA	4170	2012-02-21 00:00:00	2	No capsular rupture	81	t
LA	1171	2012-08-27 00:00:00	8	No capsular rupture	81	t
LA	2913	2010-03-11 00:00:00	14	No capsular rupture	42	t
RA	2799	2011-03-02 00:00:00	3	No capsular rupture	68	f
LA	2822	2011-03-21 00:00:00	3	No capsular rupture	67	t
RA	2087	2011-03-14 00:00:00	10	No capsular rupture	60	t
LA	3877	2012-02-13 00:00:00	14	No capsular rupture	81	f
LA	2559	2012-03-30 00:00:00	12	No capsular rupture	74	t
RA	3663	2010-04-13 00:00:00	2	No capsular rupture	82	t
LA	3241	2009-04-29 00:00:00	11	No capsular rupture	71	t
LA	2648	2010-10-07 00:00:00	3	No capsular rupture	61	f
RA	4366	2012-08-14 00:00:00	2	No capsular rupture	68	t
LA	2553	2009-06-09 00:00:00	14	No capsular rupture	77	t
LA	3510	2010-03-17 00:00:00	11	No capsular rupture	79	t
RA	2107	2009-11-19 00:00:00	3	No capsular rupture	67	t
LA	4048	2012-05-30 00:00:00	14	Capsular rupture	63	f
RA	15	2009-07-22 00:00:00	8	No capsular rupture	84	t
LA	4366	2012-09-26 00:00:00	11	No capsular rupture	76	t
LA	1646	2010-07-12 00:00:00	10	No capsular rupture	73	f
RA	1672	2009-01-20 00:00:00	3	No capsular rupture	53	f
LA	349	2010-11-25 00:00:00	5	No capsular rupture	61	t
RA	4159	2012-03-14 00:00:00	11	No capsular rupture	84	t
LA	1506	2010-04-12 00:00:00	10	No capsular rupture	49	t
LA	3914	2011-03-29 00:00:00	2	No capsular rupture	81	f
RA	3832	2011-03-30 00:00:00	11	No capsular rupture	90	t
RA	3748	2010-12-01 00:00:00	11	No capsular rupture	72	t
RA	3826	2010-12-21 00:00:00	2	No capsular rupture	59	t
RA	4081	2012-06-11 00:00:00	14	No capsular rupture	76	t
LA	1291	2012-03-28 00:00:00	5	No capsular rupture	44	t
LA	2256	2010-02-22 00:00:00	3	No capsular rupture	74	t
RA	3802	2010-11-09 00:00:00	2	No capsular rupture	82	f
RA	3861	2011-05-04 00:00:00	11	No capsular rupture	73	f
LA	508	2010-07-19 00:00:00	8	No capsular rupture	75	t
LA	3364	2009-03-31 00:00:00	2	No capsular rupture	81	f
LA	3823	2011-03-16 00:00:00	11	No capsular rupture	76	f
RA	3574	2011-07-21 00:00:00	14	No capsular rupture	76	f
RA	4289	2012-07-04 00:00:00	11	No capsular rupture	72	t
RA	3273	2009-06-24 00:00:00	11	No capsular rupture	79	t
LA	2104	2009-10-29 00:00:00	3	No capsular rupture	84	f
LA	844	2011-08-25 00:00:00	5	No capsular rupture	84	t
LA	1548	2010-05-04 00:00:00	10	No capsular rupture	68	f
RA	3760	2010-08-31 00:00:00	2	No capsular rupture	61	t
	4179	2012-02-28 00:00:00	2	No capsular rupture	67	t
LA	3742	2010-08-10 00:00:00	2	No capsular rupture	80	f
RA	1001	2012-03-14 00:00:00	8	No capsular rupture	76	f
LA	2861	2010-02-01 00:00:00	14	No capsular rupture	52	f
RA	3653	2010-07-30 00:00:00	11	No capsular rupture	57	t
LA	2020	2009-09-08 00:00:00	3	No capsular rupture	79	f
RA	2618	2009-07-27 00:00:00	14	No capsular rupture	73	t
	2140	2011-04-12 00:00:00	10	No capsular rupture	74	f
LA	794	2011-08-10 00:00:00	5	No capsular rupture	74	t
RA	4180	2012-08-02 00:00:00	14	No capsular rupture	56	f
RA	1922	2009-07-16 00:00:00	3	No capsular rupture	64	f
RA	80	2009-10-07 00:00:00	5	No capsular rupture	80	f
RA	878	2009-02-09 00:00:00	10	No capsular rupture	84	f
LA	3805	2010-11-23 00:00:00	2	No capsular rupture	73	t
RA	489	2011-03-10 00:00:00	5	No capsular rupture	75	f
RA	3492	2011-05-05 00:00:00	14	No capsular rupture	82	t
RA	332	2010-11-18 00:00:00	5	No capsular rupture	78	f
RA	1639	2010-07-12 00:00:00	10	No capsular rupture	71	f
LA	200	2012-09-19 00:00:00	13	No capsular rupture	77	f
RA	2373	2010-05-14 00:00:00	3	No capsular rupture	80	f
RA	1467	2012-06-21 00:00:00	5	No capsular rupture	76	t
RA	1708	2009-02-05 00:00:00	3	No capsular rupture	70	t
LA	1292	2011-02-21 00:00:00	9	No capsular rupture	80	t
LA	2075	2011-03-08 00:00:00	10	No capsular rupture	84	f
RA	1866	2010-11-22 00:00:00	10	No capsular rupture	79	f
LA	245	2010-09-06 00:00:00	5	No capsular rupture	80	f
RA	2531	2011-10-24 00:00:00	10	No capsular rupture	72	t
RA	667	2011-03-16 00:00:00	8	No capsular rupture	78	t
LA	941	2011-10-20 00:00:00	5	No capsular rupture	77	t
RA	2705	2012-01-17 00:00:00	10	No capsular rupture	71	t
RA	3974	2011-09-28 00:00:00	11	No capsular rupture	77	f
RA	11	2012-08-07 00:00:00	1	No capsular rupture	81	t
LA	3305	2009-02-12 00:00:00	2	No capsular rupture	68	t
LA	2753	2009-11-16 00:00:00	14	No capsular rupture	80	f
RA	3444	2010-01-13 00:00:00	11	No capsular rupture	71	t
LA	3807	2011-12-20 00:00:00	14	No capsular rupture	81	f
RA	4103	2011-11-29 00:00:00	2	No capsular rupture	71	f
RA	4382	2012-10-17 00:00:00	11	No capsular rupture	85	f
LA	3684	2010-09-29 00:00:00	11	No capsular rupture	41	t
RA	693	2011-07-11 00:00:00	5	No capsular rupture	87	f
LA	27	2010-10-19 00:00:00	7	Capsular rupture	81	t
LA	12	2009-04-27 00:00:00	1	No capsular rupture	53	t
LA	880	2011-10-31 00:00:00	8	No capsular rupture	71	t
LA	2091	2011-03-14 00:00:00	10	No capsular rupture	77	f
LA	303	2009-04-16 00:00:00	8	No capsular rupture	62	t
RA	1670	2010-07-26 00:00:00	10	No capsular rupture	79	f
RA	1784	2010-09-28 00:00:00	10	No capsular rupture	88	f
RA	4266	2012-10-25 00:00:00	14	No capsular rupture	69	t
RA	2810	2012-02-27 00:00:00	10	No capsular rupture	67	t
LA	1475	2012-07-05 00:00:00	5	No capsular rupture	72	f
RA	2626	2011-12-06 00:00:00	10	No capsular rupture	76	t
LA	3446	2010-01-13 00:00:00	11	No capsular rupture	87	t
LA	3646	2010-07-28 00:00:00	11	No capsular rupture	76	t
LA	3232	2012-09-17 00:00:00	10	No capsular rupture	79	f
RA	2936	2012-04-30 00:00:00	10	No capsular rupture	56	t
LA	4005	2011-10-26 00:00:00	11	No capsular rupture	83	f
RA	4482	2012-11-13 00:00:00	2	No capsular rupture	83	t
LA	2113	2009-03-27 00:00:00	12	No capsular rupture	90	t
LA	1030	2009-06-15 00:00:00	10	No capsular rupture	63	f
RA	2761	2012-02-13 00:00:00	10	No capsular rupture	86	f
RA	1282	2012-03-15 00:00:00	5	No capsular rupture	91	f
LA	1189	2009-10-08 00:00:00	10	Capsular rupture	78	t
RA	4095	2012-06-26 00:00:00	14	No capsular rupture	72	f
LA	2546	2011-11-07 00:00:00	10	No capsular rupture	79	t
RA	2658	2009-09-08 00:00:00	14	No capsular rupture	66	t
RA	2382	2011-08-23 00:00:00	10	No capsular rupture	59	f
LA	1151	2009-09-14 00:00:00	10	No capsular rupture	73	f
RA	4173	2012-07-31 00:00:00	14	No capsular rupture	85	t
	2832	2012-03-05 00:00:00	10	No capsular rupture	79	t
LA	2013	2011-02-08 00:00:00	10	No capsular rupture	71	f
LA	3304	2009-02-10 00:00:00	2	No capsular rupture	77	f
RA	2465	2010-07-15 00:00:00	3	No capsular rupture	79	f
RA	288	2010-10-18 00:00:00	5	No capsular rupture	78	t
RA	3801	2011-12-15 00:00:00	14	No capsular rupture	69	t
RA	1588	2010-06-02 00:00:00	10	No capsular rupture	87	t
LA	3207	2012-09-04 00:00:00	10	No capsular rupture	82	f
LA	2704	2009-10-08 00:00:00	14	Capsular rupture	69	f
LA	1214	2010-05-28 00:00:00	9	No capsular rupture	59	f
RA	2712	2009-10-13 00:00:00	14	No capsular rupture	90	f
LA	95	2011-10-25 00:00:00	7	No capsular rupture	81	f
RA	1973	2009-08-13 00:00:00	3	No capsular rupture	72	t
RA	2525	2009-04-30 00:00:00	14	No capsular rupture	74	f
RA	3043	2012-06-25 00:00:00	10	No capsular rupture	60	f
	3114	2012-07-23 00:00:00	10	No capsular rupture	79	t
RA	1018	2009-06-08 00:00:00	10	No capsular rupture	81	t
RA	1265	2009-11-11 00:00:00	10	No capsular rupture	89	t
LA	1996	2009-08-31 00:00:00	3	No capsular rupture	87	t
	742	2011-07-27 00:00:00	8	No capsular rupture	79	t
RA	1483	2010-03-29 00:00:00	10	No capsular rupture	79	t
RA	3103	2012-07-17 00:00:00	10	No capsular rupture	86	t
RA	326	2009-06-29 00:00:00	8	No capsular rupture	74	t
LA	2893	2010-03-01 00:00:00	14	No capsular rupture	62	t
RA	3907	2011-03-22 00:00:00	2	No capsular rupture	81	t
RA	4425	2012-09-18 00:00:00	2	No capsular rupture	96	t
RA	533	2011-03-25 00:00:00	5	No capsular rupture	50	t
LA	1716	2012-10-25 00:00:00	5	No capsular rupture	75	t
RA	3843	2011-01-11 00:00:00	2	No capsular rupture	61	f
RA	1612	2010-06-22 00:00:00	10	No capsular rupture	86	t
RA	4077	2012-06-11 00:00:00	14	No capsular rupture	84	f
LA	127	2012-02-21 00:00:00	7	No capsular rupture	75	t
RA	1144	2009-10-12 00:00:00	9	No capsular rupture	92	t
LA	3127	2012-07-24 00:00:00	10	No capsular rupture	67	t
LA	2428	2011-09-08 00:00:00	10	No capsular rupture	86	f
RA	518	2010-08-10 00:00:00	8	No capsular rupture	65	f
RA	1115	2009-08-06 00:00:00	10	No capsular rupture	83	t
RA	1701	2010-08-05 00:00:00	10	No capsular rupture	78	t
LA	3207	2009-04-01 00:00:00	11	No capsular rupture	85	f
LA	1975	2011-01-18 00:00:00	10	No capsular rupture	68	f
LA	3404	2009-11-11 00:00:00	11	No capsular rupture	72	t
RA	1103	2009-07-28 00:00:00	10	No capsular rupture	83	f
RA	1615	2010-07-07 00:00:00	6	No capsular rupture	76	t
RA	3325	2009-02-24 00:00:00	2	No capsular rupture	82	t
LA	2915	2010-03-15 00:00:00	14	No capsular rupture	67	t
RA	3458	2010-01-27 00:00:00	11	No capsular rupture	46	f
RA	1521	2012-07-18 00:00:00	5	No capsular rupture	75	t
RA	1602	2012-08-15 00:00:00	5	No capsular rupture	82	t
LA	1153	2009-09-14 00:00:00	10	No capsular rupture	78	t
LA	2931	2010-03-23 00:00:00	14	No capsular rupture	85	t
RA	3079	2012-07-09 00:00:00	10	No capsular rupture	81	t
RA	3134	2009-01-21 00:00:00	11	No capsular rupture	81	t
RA	2473	2010-07-20 00:00:00	3	No capsular rupture	45	t
LA	1219	2012-02-08 00:00:00	5	No capsular rupture	85	t
RA	1031	2009-06-15 00:00:00	10	No capsular rupture	81	t
LA	3230	2010-10-21 00:00:00	14	No capsular rupture	78	t
RA	974	2009-04-15 00:00:00	10	No capsular rupture	82	t
LA	3175	2009-02-25 00:00:00	11	No capsular rupture	78	t
LA	2185	2010-01-12 00:00:00	3	No capsular rupture	72	f
LA	2800	2009-12-10 00:00:00	14	Capsular rupture	88	f
RA	1811	2010-10-25 00:00:00	10	No capsular rupture	76	t
LA	232	2010-08-09 00:00:00	5	No capsular rupture	63	f
RA	3279	2012-10-01 00:00:00	10	No capsular rupture	61	t
RA	3850	2011-01-18 00:00:00	2	No capsular rupture	83	t
RA	582	2011-04-27 00:00:00	5	No capsular rupture	50	t
RA	1661	2012-09-19 00:00:00	5	No capsular rupture	83	t
RA	2846	2012-03-12 00:00:00	10	No capsular rupture	85	t
RA	238	2010-08-30 00:00:00	5	No capsular rupture	70	f
RA	3183	2009-03-04 00:00:00	11	No capsular rupture	62	f
RA	4172	2012-07-31 00:00:00	14	No capsular rupture	80	t
RA	2852	2012-03-13 00:00:00	10	No capsular rupture	49	t
LA	1146	2009-10-26 00:00:00	9	No capsular rupture	82	t
RA	586	2010-10-11 00:00:00	8	No capsular rupture	75	t
LA	2827	2011-03-28 00:00:00	3	No capsular rupture	55	t
RA	2999	2012-06-11 00:00:00	10	No capsular rupture	75	f
RA	2815	2011-03-16 00:00:00	3	No capsular rupture	69	t
LA	3512	2011-05-19 00:00:00	14	No capsular rupture	69	t
RA	3640	2010-03-16 00:00:00	2	No capsular rupture	80	f
RA	3879	2011-03-01 00:00:00	2	No capsular rupture	72	f
RA	2019	2011-02-14 00:00:00	10	No capsular rupture	84	f
RA	78	2011-12-05 00:00:00	13	No capsular rupture	70	f
RA	78	2011-12-05 00:00:00	13	No capsular rupture	70	f
LA	1420	2012-04-02 00:00:00	9	No capsular rupture	85	t
LA	1121	2012-07-16 00:00:00	8	No capsular rupture	77	t
RA	920	2009-03-16 00:00:00	10	No capsular rupture	84	t
RA	1759	2009-03-11 00:00:00	3	No capsular rupture	58	t
LA	2439	2011-09-12 00:00:00	10	No capsular rupture	77	t
RA	2069	2011-03-07 00:00:00	10	No capsular rupture	89	f
RA	867	2009-01-29 00:00:00	10	No capsular rupture	43	f
RA	2636	2010-09-30 00:00:00	3	No capsular rupture	75	f
RA	2094	2011-03-14 00:00:00	10	No capsular rupture	79	t
RA	1287	2011-02-14 00:00:00	9	No capsular rupture	72	f
RA	3	2009-01-28 00:00:00	8	No capsular rupture	90	t
RA	3078	2012-07-09 00:00:00	10	No capsular rupture	66	t
	1196	2010-03-15 00:00:00	9	No capsular rupture	94	f
RA	4290	2012-06-19 00:00:00	2	No capsular rupture	81	t
LA	2326	2010-04-22 00:00:00	3	No capsular rupture	77	f
LA	2538	2012-01-20 00:00:00	12	No capsular rupture	58	t
RA	3771	2010-09-07 00:00:00	2	No capsular rupture	77	t
RA	1090	2012-06-25 00:00:00	8	No capsular rupture	82	t
RA	1425	2012-04-16 00:00:00	9	No capsular rupture	88	f
LA	4256	2012-06-13 00:00:00	11	No capsular rupture	79	f
RA	3135	2009-01-21 00:00:00	11	No capsular rupture	73	t
LA	1293	2009-11-26 00:00:00	10	No capsular rupture	49	f
RA	3413	2011-02-24 00:00:00	14	No capsular rupture	71	f
LA	38	2010-11-23 00:00:00	7	No capsular rupture	75	t
LA	633	2011-01-17 00:00:00	8	No capsular rupture	83	t
LA	1657	2010-07-19 00:00:00	10	No capsular rupture	86	f
LA	2499	2011-10-14 00:00:00	12	No capsular rupture	61	t
RA	1357	2012-04-19 00:00:00	5	No capsular rupture	77	t
LA	2723	2012-01-26 00:00:00	10	No capsular rupture	70	t
RA	2857	2011-05-09 00:00:00	3	No capsular rupture	79	t
LA	1192	2012-08-30 00:00:00	8	No capsular rupture	72	t
LA	3693	2010-10-06 00:00:00	11	No capsular rupture	83	t
LA	3796	2011-02-02 00:00:00	11	No capsular rupture	74	t
	1675	2010-07-27 00:00:00	10	No capsular rupture	79	t
RA	4096	2011-11-29 00:00:00	2	No capsular rupture	55	f
RA	3622	2010-02-23 00:00:00	2	No capsular rupture	75	t
LA	2199	2010-01-19 00:00:00	3	No capsular rupture	71	f
RA	2383	2009-01-29 00:00:00	14	No capsular rupture	70	f
RA	912	2009-03-09 00:00:00	10	No capsular rupture	82	t
LA	3881	2011-03-01 00:00:00	2	No capsular rupture	70	t
LA	3803	2011-02-09 00:00:00	11	No capsular rupture	65	t
LA	4291	2012-07-11 00:00:00	11	No capsular rupture	80	f
RA	3185	2009-03-18 00:00:00	11	No capsular rupture	81	f
LA	1981	2011-01-24 00:00:00	10	No capsular rupture	72	t
RA	3740	2011-11-15 00:00:00	14	No capsular rupture	76	t
RA	1717	2009-02-19 00:00:00	3	No capsular rupture	74	f
LA	1809	2010-10-25 00:00:00	10	No capsular rupture	66	f
LA	2570	2009-06-23 00:00:00	14	No capsular rupture	69	t
RA	917	2011-10-13 00:00:00	5	No capsular rupture	72	f
LA	1048	2009-06-29 00:00:00	10	No capsular rupture	81	t
LA	1681	2010-07-27 00:00:00	10	No capsular rupture	78	t
LA	3046	2012-06-26 00:00:00	10	No capsular rupture	68	t
LA	2629	2010-09-30 00:00:00	3	No capsular rupture	69	f
LA	2144	2009-12-09 00:00:00	3	No capsular rupture	77	t
LA	1439	2010-03-09 00:00:00	10	No capsular rupture	79	t
RA	1947	2009-08-05 00:00:00	3	No capsular rupture	82	t
RA	1728	2012-10-30 00:00:00	5	No capsular rupture	76	f
RA	3193	2009-03-25 00:00:00	11	No capsular rupture	60	t
RA	2046	2011-02-28 00:00:00	10	No capsular rupture	81	t
LA	1203	2012-09-10 00:00:00	8	No capsular rupture	83	f
RA	2511	2009-04-27 00:00:00	14	No capsular rupture	83	t
RA	3754	2010-08-24 00:00:00	2	No capsular rupture	86	t
LA	1639	2010-08-25 00:00:00	6	No capsular rupture	70	t
RA	3493	2010-03-03 00:00:00	11	No capsular rupture	50	f
RA	2456	2010-07-08 00:00:00	3	No capsular rupture	35	t
RA	1005	2012-03-19 00:00:00	8	No capsular rupture	77	t
RA	1197	2010-03-15 00:00:00	9	No capsular rupture	75	f
RA	2296	2010-10-22 00:00:00	12	No capsular rupture	77	t
LA	973	2011-11-02 00:00:00	5	No capsular rupture	80	f
RA	901	2009-02-23 00:00:00	10	No capsular rupture	74	f
RA	2842	2012-03-12 00:00:00	10	No capsular rupture	70	f
LA	48	2009-03-09 00:00:00	5	No capsular rupture	56	f
RA	3654	2010-03-30 00:00:00	2	No capsular rupture	55	f
LA	945	2011-10-21 00:00:00	5	No capsular rupture	47	t
LA	2492	2009-04-07 00:00:00	14	No capsular rupture	88	t
LA	3251	2010-11-11 00:00:00	14	No capsular rupture	54	f
LA	234	2010-08-10 00:00:00	5	No capsular rupture	76	f
LA	4311	2012-07-25 00:00:00	11	No capsular rupture	71	f
RA	2729	2009-10-22 00:00:00	14	No capsular rupture	53	f
RA	2098	2009-02-20 00:00:00	12	No capsular rupture	72	f
RA	93	2012-01-30 00:00:00	13	No capsular rupture	76	t
LA	1477	2012-07-05 00:00:00	5	No capsular rupture	62	f
LA	219	2010-07-26 00:00:00	5	No capsular rupture	83	t
RA	3664	2010-04-13 00:00:00	2	No capsular rupture	73	t
RA	3039	2012-06-25 00:00:00	10	No capsular rupture	87	f
RA	2428	2009-02-19 00:00:00	14	No capsular rupture	73	t
RA	440	2011-01-31 00:00:00	5	No capsular rupture	91	f
LA	4229	2012-04-24 00:00:00	2	No capsular rupture	76	f
LA	3652	2010-03-23 00:00:00	2	No capsular rupture	77	t
LA	1039	2011-11-25 00:00:00	5	No capsular rupture	76	t
LA	3437	2009-06-30 00:00:00	2	No capsular rupture	82	t
LA	859	2011-10-17 00:00:00	8	No capsular rupture	80	f
RA	3670	2011-09-15 00:00:00	14	No capsular rupture	78	t
LA	3681	2010-09-29 00:00:00	11	No capsular rupture	79	t
LA	2780	2012-02-20 00:00:00	10	No capsular rupture	76	t
LA	2060	2009-10-08 00:00:00	3	No capsular rupture	75	t
RA	3196	2009-03-25 00:00:00	11	No capsular rupture	85	t
RA	1754	2012-11-08 00:00:00	5	No capsular rupture	77	f
RA	3552	2009-11-17 00:00:00	2	No capsular rupture	84	f
RA	4225	2012-10-01 00:00:00	14	No capsular rupture	78	f
RA	2609	2012-08-23 00:00:00	12	No capsular rupture	73	t
LA	699	2011-05-04 00:00:00	8	No capsular rupture	78	f
RA	2208	2010-01-21 00:00:00	3	No capsular rupture	85	f
RA	4457	2012-10-23 00:00:00	2	No capsular rupture	68	t
LA	4357	2012-08-07 00:00:00	2	No capsular rupture	79	f
LA	2505	2009-04-21 00:00:00	14	No capsular rupture	82	t
LA	2838	2012-03-08 00:00:00	10	No capsular rupture	55	t
RA	2186	2009-12-18 00:00:00	12	No capsular rupture	78	f
LA	1322	2009-12-14 00:00:00	10	No capsular rupture	72	t
LA	994	2009-04-21 00:00:00	10	No capsular rupture	75	t
LA	3222	2012-09-11 00:00:00	10	No capsular rupture	74	t
RA	656	2011-06-09 00:00:00	5	No capsular rupture	77	t
RA	3385	2011-02-10 00:00:00	14	No capsular rupture	63	f
LA	2765	2011-02-08 00:00:00	3	No capsular rupture	71	t
RA	2943	2012-05-14 00:00:00	10	No capsular rupture	75	f
RA	1203	2009-10-15 00:00:00	10	No capsular rupture	85	f
LA	1024	2009-06-09 00:00:00	10	No capsular rupture	65	f
RA	3446	2009-07-28 00:00:00	2	No capsular rupture	78	f
LA	295	2009-04-08 00:00:00	8	No capsular rupture	83	f
RA	1303	2009-11-30 00:00:00	10	No capsular rupture	59	t
RA	3460	2009-08-11 00:00:00	2	No capsular rupture	85	f
LA	4041	2011-11-23 00:00:00	11	No capsular rupture	65	f
RA	4280	2012-06-12 00:00:00	2	No capsular rupture	71	t
RA	3482	2011-04-19 00:00:00	14	No capsular rupture	84	f
LA	824	2011-09-07 00:00:00	8	No capsular rupture	50	f
LA	3437	2011-03-17 00:00:00	14	No capsular rupture	87	f
LA	2405	2009-02-09 00:00:00	14	No capsular rupture	77	t
RA	441	2011-01-31 00:00:00	5	No capsular rupture	89	f
LA	807	2011-08-15 00:00:00	5	No capsular rupture	79	f
RA	3276	2010-11-25 00:00:00	14	No capsular rupture	89	f
RA	3545	2010-04-28 00:00:00	11	No capsular rupture	83	t
RA	2593	2009-07-07 00:00:00	14	No capsular rupture	88	t
LA	3282	2009-07-01 00:00:00	11	No capsular rupture	69	f
RA	124	2012-04-18 00:00:00	13	No capsular rupture	86	t
LA	2026	2009-09-09 00:00:00	3	No capsular rupture	86	t
RA	1097	2009-07-27 00:00:00	10	No capsular rupture	88	f
RA	763	2011-08-03 00:00:00	5	No capsular rupture	49	f
RA	3012	2010-05-10 00:00:00	14	No capsular rupture	89	f
RA	554	2011-04-06 00:00:00	5	No capsular rupture	62	f
LA	1177	2012-08-27 00:00:00	8	No capsular rupture	72	f
RA	1415	2010-02-23 00:00:00	10	No capsular rupture	88	f
LA	3916	2011-07-06 00:00:00	11	No capsular rupture	83	t
LA	1178	2012-01-19 00:00:00	5	No capsular rupture	55	t
RA	7	2009-08-19 00:00:00	13	No capsular rupture	85	t
LA	2986	2012-05-31 00:00:00	10	No capsular rupture	83	t
LA	3425	2009-12-02 00:00:00	11	No capsular rupture	43	f
LA	2472	2011-09-19 00:00:00	10	Capsular rupture	76	t
RA	3651	2010-03-23 00:00:00	2	No capsular rupture	73	t
LA	1586	2012-08-13 00:00:00	5	No capsular rupture	80	t
LA	3541	2010-04-21 00:00:00	11	No capsular rupture	73	f
LA	1445	2010-03-15 00:00:00	10	No capsular rupture	74	t
RA	1235	2009-11-02 00:00:00	10	No capsular rupture	84	f
RA	4136	2012-01-31 00:00:00	2	No capsular rupture	57	t
RA	2155	2009-10-09 00:00:00	12	No capsular rupture	78	t
RA	3537	2010-04-21 00:00:00	11	No capsular rupture	74	t
LA	2583	2009-06-30 00:00:00	14	No capsular rupture	80	f
LA	951	2011-10-26 00:00:00	5	No capsular rupture	88	f
RA	3675	2010-09-22 00:00:00	11	No capsular rupture	86	f
RA	4387	2012-10-17 00:00:00	11	No capsular rupture	71	f
LA	1168	2009-12-14 00:00:00	9	No capsular rupture	63	t
RA	1311	2009-12-07 00:00:00	10	No capsular rupture	89	t
LA	2594	2011-11-28 00:00:00	10	No capsular rupture	72	t
LA	2846	2010-01-21 00:00:00	14	No capsular rupture	78	f
LA	1914	2009-07-14 00:00:00	3	No capsular rupture	91	t
RA	2394	2011-08-29 00:00:00	10	No capsular rupture	45	f
LA	591	2010-10-18 00:00:00	8	No capsular rupture	90	t
LA	4066	2012-06-04 00:00:00	14	No capsular rupture	83	t
RA	1980	2009-08-19 00:00:00	3	No capsular rupture	80	t
LA	2300	2010-03-25 00:00:00	3	No capsular rupture	72	t
LA	2538	2009-05-18 00:00:00	14	No capsular rupture	85	f
LA	417	2009-12-14 00:00:00	8	No capsular rupture	65	t
LA	3593	2010-01-26 00:00:00	2	No capsular rupture	85	t
RA	3592	2010-06-16 00:00:00	11	No capsular rupture	87	f
RA	3261	2009-06-10 00:00:00	11	No capsular rupture	86	t
RA	2718	2009-10-19 00:00:00	14	No capsular rupture	70	t
[truncated: 3,368 more rows]
